# Supplementary material for: N′-(2,4-Dichloro­benzyl­idene)-3-methoxy­benzohydrazide
Source: Acta Crystallogr Sect E Struct Rep Online. 2010 Mar 20;66(Pt 4):o875–6. doi: 10.1107/S1600536810009645 (PMC2983793; doi:10.1107/S1600536810009645)
Supplement: Supplementary file 1 [file e-66-0o875-sup1.cif]

##############################################################################
###                                                                        ###
###        Electronic paper (Acta Crystallographica Section E)             ###
###                                                                        ###
##############################################################################
#                                                                            #
# This CIF contains the data in a paper accepted for publication in Acta     #
# Crystallographica Section E. It conforms to the requirements of Notes      #
# for Authors for Section E, and has been peer reviewed under the auspices   #
# of the IUCr Commission on Journals.                                        #
#                                                                            #
# Full details of the Crystallographic Information File format               #
# are given in the paper "The Crystallographic Information File (CIF):       #
# a New Standard Archive File for Crystallography" by S. R. Hall, F. H.      #
# Allen and I. D. Brown [Acta Cryst. (1991), A47, 655-685].                  #
#                                                                            #
# The current version of the core CIF dictionary is obtainable from          #
# ftp://ftp.iucr.org/pub/cif_core.dic. The current version number is 2.4.    #
#                                                                            #
# Software is freely available for graphical display of the structure(s) in  #
# this CIF.  For information consult the CIF home page http://www.iucr.org/  #
# cif/home.html                                                              #
#                                                                            #
# This file may be used for bona fide research purposes within the           #
# scientific community so long as proper attribution is given to the journal # 
# article from which it was obtained.                                        #
#                                                                            #
##############################################################################
                                             
data_global
_audit_creation_method     'form.cif (version 2.0)'
_journal_data_validation_number     ?
_journal_date_recd_electronic     2010-03-14
_journal_date_accepted     2010-03-15
_journal_name_full     'Acta Crystallographica, Section E'
_journal_year     2010
_journal_volume     66
_journal_issue      4
_journal_page_first     o875
_journal_page_last     o876
_journal_paper_category     QO
_journal_coeditor_code     SJ2748
_publ_contact_author_name     'Chong-Gui Ren'
_publ_contact_author_address
;
Department of Chemistry and Chemical Engineering
Zaozhuang University
Zaozhuang Shandong 277160
People's Republic of China
;
_publ_contact_author_email     renchonggui@163.com
_publ_contact_author_fax     ?
_publ_contact_author_phone     ?
_publ_section_title
;
<i>N</i>'-(2,4-Dichlorobenzylidene)-3-methoxybenzohydrazide
;
loop_
    _publ_author_name
    _publ_author_address
    'Chong-Gui Ren'
;
Department of Chemistry and Chemical Engineering
Zaozhuang University
Zaozhuang Shandong 277160
People's Republic of China
;
data_I
_audit_creation_method     SHELXL-97
_chemical_name_systematic
;
<i>N</i>'-(2,4-Dichlorobenzylidene)-3-methoxybenzohydrazide
;
_chemical_name_common     ?
_chemical_formula_moiety     'C15 H12 Cl2 N2 O2'
_chemical_formula_sum     'C15 H12 Cl2 N2 O2'
_chemical_formula_iupac     'C15 H12 Cl2 N2 O2'
_chemical_formula_weight     323.17
_chemical_melting_point     ?
_symmetry_cell_setting     triclinic
_symmetry_space_group_name_H-M     'P -1'
loop_
    _symmetry_equiv_pos_as_xyz
    'x, y, z'
    '-x, -y, -z'
_cell_length_a     8.2980(10)
_cell_length_b     12.988(2)
_cell_length_c     14.138(2)
_cell_angle_alpha     88.746(3)
_cell_angle_beta     87.711(2)
_cell_angle_gamma     84.020(3)
_cell_volume     1514.0(4)
_cell_formula_units_Z     4
_cell_measurement_reflns_used     1156
_cell_measurement_theta_min     2.8
_cell_measurement_theta_max     23.5
_cell_measurement_temperature     298
_exptl_crystal_description     block
_exptl_crystal_colour     colorless
_exptl_crystal_size_max     0.10
_exptl_crystal_size_mid     0.08
_exptl_crystal_size_min     0.08
_exptl_crystal_density_diffrn     1.418
_exptl_crystal_density_meas     ?
_exptl_crystal_density_method     'not measured'
_exptl_crystal_F_000     664
_exptl_absorpt_coefficient_mu     0.433
_exptl_absorpt_correction_type     multi-scan
_exptl_absorpt_process_details     '(SADABS; Sheldrick, 1996)'
_exptl_absorpt_correction_T_min     0.9579
_exptl_absorpt_correction_T_max     0.9662
_exptl_special_details
;
;
_diffrn_ambient_temperature     298
_diffrn_radiation_type     MoK\a
_diffrn_radiation_wavelength     0.71073
_diffrn_radiation_source     'fine-focus sealed tube'
_diffrn_radiation_monochromator     graphite
_diffrn_measurement_device_type     'Bruker SMART CCD area-detector'
_diffrn_measurement_method     '\w scans'
_diffrn_detector_area_resol_mean     ?
_diffrn_reflns_number     6065
_diffrn_reflns_av_R_equivalents     0.0239
_diffrn_reflns_av_sigmaI/netI     0.0513
_diffrn_reflns_theta_min     2.12
_diffrn_reflns_theta_max     22.92
_diffrn_reflns_theta_full     22.92
_diffrn_measured_fraction_theta_max     0.988
_diffrn_measured_fraction_theta_full     0.988
_diffrn_reflns_limit_h_min     -9
_diffrn_reflns_limit_h_max     9
_diffrn_reflns_limit_k_min     -10
_diffrn_reflns_limit_k_max     14
_diffrn_reflns_limit_l_min     -15
_diffrn_reflns_limit_l_max     15
_diffrn_standards_number     0
_diffrn_standards_interval_count     ?
_diffrn_standards_interval_time     ?
_diffrn_standards_decay_%     ?
_refine_special_details
;
Refinement of <i>F</i>^2^ against ALL reflections. The weighted <i>R</i>-factor
wR and goodness of fit <i>S</i> are based on <i>F</i>^2^, conventional
<i>R</i>-factors <i>R</i> are based on <i>F</i>, with <i>F</i> set to zero for
negative <i>F</i>^2^. The threshold expression of <i>F</i>^2^ >
\s(<i>F</i>^2^) is used only for calculating <i>R</i>-factors(gt) etc. and is
not relevant to the choice of reflections for refinement. <i>R</i>-factors
based on <i>F</i>^2^ are statistically about twice as large as those based on
<i>F</i>, and <i>R</i>- factors based on ALL data will be even larger.
;
_reflns_number_total     4120
_reflns_number_gt     2565
_reflns_threshold_expression     I>2\s(I)
_refine_ls_structure_factor_coef     Fsqd
_refine_ls_matrix_type     full
_refine_ls_R_factor_all     0.0858
_refine_ls_R_factor_gt     0.0466
_refine_ls_wR_factor_gt     0.0993
_refine_ls_wR_factor_ref     0.1205
_refine_ls_goodness_of_fit_ref     1.022
_refine_ls_restrained_S_all     1.022
_refine_ls_number_reflns     4120
_refine_ls_number_parameters     381
_refine_ls_number_restraints     0
_refine_ls_hydrogen_treatment     constr
_refine_ls_weighting_scheme     calc
_refine_ls_weighting_details
         'calc w=1/[\s^2^(Fo^2^)+(0.0469P)^2^+0.2383P] where P=(Fo^2^+2Fc^2^)/3'
_atom_sites_solution_hydrogens     geom
_atom_sites_solution_primary     direct
_atom_sites_solution_secondary     difmap
_refine_ls_shift/su_max     0.001
_refine_ls_shift/su_mean     0.000
_refine_diff_density_max     0.178
_refine_diff_density_min     -0.212
_refine_ls_extinction_method     none
_refine_ls_extinction_coef     ?
loop_
    _atom_type_symbol
    _atom_type_description
    _atom_type_scat_dispersion_real
    _atom_type_scat_dispersion_imag
    _atom_type_scat_source
    'C' 'C' 0.0033 0.0016
                         'International Tables Vol C Tables 4.2.6.8 and 6.1.1.4'
    'H' 'H' 0.0000 0.0000
                         'International Tables Vol C Tables 4.2.6.8 and 6.1.1.4'
    'N' 'N' 0.0061 0.0033
                         'International Tables Vol C Tables 4.2.6.8 and 6.1.1.4'
    'O' 'O' 0.0106 0.0060
                         'International Tables Vol C Tables 4.2.6.8 and 6.1.1.4'
    'Cl' 'Cl' 0.1484 0.1585
                         'International Tables Vol C Tables 4.2.6.8 and 6.1.1.4'
_computing_data_collection     'SMART (Bruker, 2002)'
_computing_cell_refinement     'SAINT (Bruker, 2002)'
_computing_data_reduction     'SAINT (Bruker, 2002)'
_computing_structure_solution     'SHELXS97 (Sheldrick, 2008)'
_computing_structure_refinement     'SHELXL97 (Sheldrick, 2008)'
_computing_molecular_graphics     'SHELXTL (Sheldrick, 2008)'
_computing_publication_material     'SHELXL97 (Sheldrick, 2008)'
loop_
    _atom_site_type_symbol
    _atom_site_label
    _atom_site_fract_x
    _atom_site_fract_y
    _atom_site_fract_z
    _atom_site_U_iso_or_equiv
    _atom_site_adp_type
    _atom_site_calc_flag
    _atom_site_refinement_flags
    _atom_site_occupancy
    _atom_site_disorder_assembly
    _atom_site_disorder_group
    Cl Cl1 0.30439(13) 0.32267(9) 1.09237(7) 0.0867(4) Uani d . 1 . .
    Cl Cl2 0.83230(16) 0.50607(10) 1.16976(8) 0.1062(5) Uani d . 1 . .
    Cl Cl3 0.1167(2) 0.70669(11) 0.60769(9) 0.1330(6) Uani d . 1 . .
    Cl Cl4 -0.35105(15) 0.45751(9) 0.67302(8) 0.1007(4) Uani d . 1 . .
    N N1 0.4406(3) 0.2114(2) 0.75587(19) 0.0555(8) Uani d . 1 . .
    H H1 0.3412 0.2033 0.7709 0.067 Uiso calc R 1 . .
    N N2 0.5340(3) 0.2588(2) 0.8166(2) 0.0531(7) Uani d . 1 . .
    N N3 -0.0370(3) 0.7340(2) 0.3205(2) 0.0556(8) Uani d . 1 . .
    N N4 0.0573(3) 0.7900(2) 0.2608(2) 0.0574(8) Uani d . 1 . .
    H H4A 0.1500 0.8056 0.2777 0.069 Uiso calc R 1 . .
    O O1 0.6495(3) 0.18861(18) 0.64745(16) 0.0631(7) Uani d . 1 . .
    O O2 0.3350(4) 0.1097(3) 0.3553(2) 0.1031(10) Uani d . 1 . .
    O O3 0.2072(4) 0.9215(3) -0.1371(2) 0.1031(10) Uani d . 1 . .
    O O4 -0.1296(3) 0.79782(19) 0.14806(16) 0.0669(7) Uani d . 1 . .
    C C1 0.3271(5) 0.0976(3) 0.4518(3) 0.0720(12) Uani d . 1 . .
    C C2 0.2182(5) 0.0314(3) 0.4875(4) 0.0827(14) Uani d . 1 . .
    H H2 0.1565 -0.0014 0.4462 0.099 Uiso calc R 1 . .
    C C3 0.2003(5) 0.0137(3) 0.5828(3) 0.0762(12) Uani d . 1 . .
    H H3 0.1272 -0.0313 0.6057 0.091 Uiso calc R 1 . .
    C C4 0.2901(4) 0.0622(3) 0.6454(3) 0.0595(10) Uani d . 1 . .
    H H4 0.2764 0.0513 0.7103 0.071 Uiso calc R 1 . .
    C C5 0.4007(4) 0.1271(2) 0.6100(2) 0.0472(8) Uani d . 1 . .
    C C6 0.4199(4) 0.1441(3) 0.5135(2) 0.0593(10) Uani d . 1 . .
    H H6 0.4959 0.1870 0.4903 0.071 Uiso calc R 1 . .
    C C7 0.4439(7) 0.1770(4) 0.3170(3) 0.121(2) Uani d . 1 . .
    H H7A 0.4126 0.2458 0.3391 0.181 Uiso calc R 1 . .
    H H7B 0.4420 0.1769 0.2492 0.181 Uiso calc R 1 . .
    H H7C 0.5514 0.1541 0.3366 0.181 Uiso calc R 1 . .
    C C8 0.5085(4) 0.1778(3) 0.6720(2) 0.0502(9) Uani d . 1 . .
    C C9 0.4671(4) 0.2843(3) 0.8961(2) 0.0542(9) Uani d . 1 . .
    H H9 0.3617 0.2695 0.9109 0.065 Uiso calc R 1 . .
    C C10 0.5559(4) 0.3368(2) 0.9639(2) 0.0496(9) Uani d . 1 . .
    C C11 0.7065(4) 0.3690(3) 0.9398(2) 0.0573(10) Uani d . 1 . .
    H H11 0.7503 0.3566 0.8790 0.069 Uiso calc R 1 . .
    C C12 0.7937(4) 0.4184(3) 1.0020(3) 0.0647(10) Uani d . 1 . .
    H H12 0.8955 0.4376 0.9840 0.078 Uiso calc R 1 . .
    C C13 0.7290(5) 0.4392(3) 1.0910(3) 0.0660(11) Uani d . 1 . .
    C C14 0.5802(5) 0.4090(3) 1.1195(3) 0.0677(11) Uani d . 1 . .
    H H14 0.5376 0.4222 1.1803 0.081 Uiso calc R 1 . .
    C C15 0.4949(4) 0.3583(3) 1.0553(3) 0.0568(9) Uani d . 1 . .
    C C16 0.1987(5) 0.9281(3) -0.0409(3) 0.0718(11) Uani d . 1 . .
    C C17 0.1040(4) 0.8705(3) 0.0187(3) 0.0618(10) Uani d . 1 . .
    H H17 0.0383 0.8248 -0.0062 0.074 Uiso calc R 1 . .
    C C18 0.1085(4) 0.8818(3) 0.1148(3) 0.0525(9) Uani d . 1 . .
    C C19 0.2046(4) 0.9498(3) 0.1527(3) 0.0704(11) Uani d . 1 . .
    H H19 0.2085 0.9561 0.2179 0.084 Uiso calc R 1 . .
    C C20 0.2954(5) 1.0084(3) 0.0920(4) 0.0891(14) Uani d . 1 . .
    H H20 0.3589 1.0556 0.1165 0.107 Uiso calc R 1 . .
    C C21 0.2917(5) 0.9971(4) -0.0028(4) 0.0869(14) Uani d . 1 . .
    H H21 0.3532 1.0368 -0.0428 0.104 Uiso calc R 1 . .
    C C22 0.1221(7) 0.8470(4) -0.1775(3) 0.1154(19) Uani d . 1 . .
    H H22A 0.1567 0.7799 -0.1511 0.173 Uiso calc R 1 . .
    H H22B 0.1432 0.8467 -0.2447 0.173 Uiso calc R 1 . .
    H H22C 0.0080 0.8632 -0.1642 0.173 Uiso calc R 1 . .
    C C23 0.0139(4) 0.7167(3) 0.4036(3) 0.0564(9) Uani d . 1 . .
    H H23 0.1082 0.7429 0.4212 0.068 Uiso calc R 1 . .
    C C24 -0.0752(4) 0.6559(3) 0.4711(2) 0.0527(9) Uani d . 1 . .
    C C25 -0.0405(5) 0.6459(3) 0.5646(3) 0.0659(10) Uani d . 1 . .
    C C26 -0.1259(5) 0.5868(3) 0.6285(3) 0.0726(12) Uani d . 1 . .
    H H26 -0.1005 0.5820 0.6920 0.087 Uiso calc R 1 . .
    C C27 -0.2481(5) 0.5360(3) 0.5956(3) 0.0683(11) Uani d . 1 . .
    C C28 -0.2864(5) 0.5438(3) 0.5027(3) 0.0778(12) Uani d . 1 . .
    H H28 -0.3698 0.5090 0.4810 0.093 Uiso calc R 1 . .
    C C29 -0.2012(4) 0.6033(3) 0.4413(3) 0.0674(11) Uani d . 1 . .
    H H29 -0.2285 0.6087 0.3781 0.081 Uiso calc R 1 . .
    C C30 0.0012(4) 0.8200(3) 0.1750(3) 0.0531(9) Uani d . 1 . .
loop_
    _atom_site_aniso_label
    _atom_site_aniso_U_11
    _atom_site_aniso_U_22
    _atom_site_aniso_U_33
    _atom_site_aniso_U_12
    _atom_site_aniso_U_13
    _atom_site_aniso_U_23
    Cl1 0.0859(8) 0.1052(9) 0.0706(7) -0.0250(7) 0.0176(6) -0.0033(6)
    Cl2 0.1145(10) 0.1176(10) 0.0918(9) -0.0174(8) -0.0375(7) -0.0345(7)
    Cl3 0.1856(15) 0.1449(12) 0.0878(9) -0.0930(11) -0.0557(9) 0.0140(8)
    Cl4 0.1080(10) 0.1002(9) 0.0905(9) -0.0132(7) 0.0349(7) 0.0183(7)
    N1 0.0392(17) 0.075(2) 0.0551(19) -0.0155(16) -0.0011(15) -0.0138(16)
    N2 0.0478(18) 0.0611(19) 0.0521(19) -0.0122(15) -0.0036(15) -0.0047(15)
    N3 0.0415(18) 0.067(2) 0.058(2) -0.0088(15) 0.0041(16) 0.0035(16)
    N4 0.0361(17) 0.077(2) 0.061(2) -0.0155(16) -0.0023(15) 0.0086(16)
    O1 0.0404(15) 0.0914(19) 0.0610(16) -0.0221(14) 0.0026(12) -0.0127(13)
    O2 0.113(3) 0.130(3) 0.065(2) 0.007(2) -0.0319(18) -0.015(2)
    O3 0.123(3) 0.104(3) 0.075(2) 0.006(2) 0.031(2) 0.0132(19)
    O4 0.0465(16) 0.095(2) 0.0618(16) -0.0221(14) -0.0070(13) 0.0059(14)
    C1 0.069(3) 0.088(3) 0.055(3) 0.018(3) -0.019(2) -0.019(2)
    C2 0.053(3) 0.095(3) 0.102(4) -0.002(3) -0.029(3) -0.035(3)
    C3 0.053(3) 0.076(3) 0.102(4) -0.014(2) -0.005(2) -0.017(3)
    C4 0.042(2) 0.068(2) 0.069(3) -0.007(2) -0.0035(19) -0.011(2)
    C5 0.038(2) 0.054(2) 0.049(2) -0.0020(18) -0.0058(16) -0.0042(17)
    C6 0.052(2) 0.068(3) 0.057(2) -0.001(2) -0.0038(19) -0.005(2)
    C7 0.180(6) 0.118(4) 0.058(3) 0.020(4) -0.016(3) 0.007(3)
    C8 0.045(2) 0.056(2) 0.050(2) -0.0073(19) -0.0034(18) -0.0003(18)
    C9 0.045(2) 0.062(2) 0.056(2) -0.0084(19) -0.0048(18) -0.0019(19)
    C10 0.051(2) 0.049(2) 0.048(2) -0.0026(18) -0.0083(18) -0.0001(17)
    C11 0.048(2) 0.065(2) 0.059(2) -0.004(2) -0.0059(19) -0.0113(19)
    C12 0.057(2) 0.070(3) 0.069(3) -0.011(2) -0.009(2) -0.006(2)
    C13 0.071(3) 0.058(2) 0.070(3) -0.001(2) -0.023(2) -0.010(2)
    C14 0.086(3) 0.066(3) 0.050(2) 0.004(2) -0.011(2) -0.006(2)
    C15 0.060(2) 0.053(2) 0.056(2) -0.0006(19) -0.0043(19) 0.0035(19)
    C16 0.065(3) 0.079(3) 0.066(3) 0.012(2) 0.011(2) 0.012(2)
    C17 0.052(2) 0.066(3) 0.066(3) -0.003(2) 0.008(2) 0.004(2)
    C18 0.038(2) 0.055(2) 0.062(3) 0.0000(18) 0.0044(18) 0.0057(19)
    C19 0.057(3) 0.075(3) 0.082(3) -0.018(2) -0.010(2) 0.012(2)
    C20 0.069(3) 0.085(3) 0.117(4) -0.027(3) -0.017(3) 0.019(3)
    C21 0.052(3) 0.094(4) 0.113(4) -0.014(3) 0.002(3) 0.031(3)
    C22 0.180(6) 0.099(4) 0.059(3) 0.010(4) 0.023(3) -0.003(3)
    C23 0.050(2) 0.063(2) 0.058(2) -0.0098(19) -0.004(2) 0.0012(19)
    C24 0.049(2) 0.054(2) 0.055(2) -0.0016(19) 0.0003(18) -0.0036(18)
    C25 0.082(3) 0.060(2) 0.057(3) -0.012(2) -0.010(2) -0.002(2)
    C26 0.103(4) 0.066(3) 0.047(2) -0.002(3) -0.001(2) 0.001(2)
    C27 0.067(3) 0.063(3) 0.072(3) -0.002(2) 0.024(2) -0.001(2)
    C28 0.055(3) 0.108(3) 0.071(3) -0.020(2) 0.007(2) 0.004(3)
    C29 0.054(2) 0.098(3) 0.051(2) -0.016(2) 0.002(2) 0.003(2)
    C30 0.040(2) 0.061(2) 0.057(2) -0.0032(19) 0.0033(19) -0.0022(19)
_geom_special_details
;
All esds (except the esd in the dihedral angle between two l.s. planes) are
estimated using the full covariance matrix. The cell esds are taken into
account individually in the estimation of esds in distances, angles and
torsion angles; correlations between esds in cell parameters are only used
when they are defined by crystal symmetry. An approximate (isotropic)
treatment of cell esds is used for estimating esds involving l.s. planes.
;
loop_
    _geom_bond_atom_site_label_1
    _geom_bond_atom_site_label_2
    _geom_bond_site_symmetry_2
    _geom_bond_distance
    _geom_bond_publ_flag
    Cl1 C15 . 1.750(4) ?
    Cl2 C13 . 1.733(4) ?
    Cl3 C25 . 1.730(4) ?
    Cl4 C27 . 1.739(4) ?
    N1 C8 . 1.353(4) ?
    N1 N2 . 1.376(3) ?
    N1 H1 . 0.8600 ?
    N2 C9 . 1.268(4) ?
    N3 C23 . 1.272(4) ?
    N3 N4 . 1.376(3) ?
    N4 C30 . 1.351(4) ?
    N4 H4A . 0.8600 ?
    O1 C8 . 1.229(3) ?
    O2 C1 . 1.369(4) ?
    O2 C7 . 1.406(5) ?
    O3 C16 . 1.363(4) ?
    O3 C22 . 1.400(5) ?
    O4 C30 . 1.229(4) ?
    C1 C6 . 1.376(5) ?
    C1 C2 . 1.385(6) ?
    C2 C3 . 1.366(5) ?
    C2 H2 . 0.9300 ?
    C3 C4 . 1.382(5) ?
    C3 H3 . 0.9300 ?
    C4 C5 . 1.382(4) ?
    C4 H4 . 0.9300 ?
    C5 C6 . 1.382(4) ?
    C5 C8 . 1.488(4) ?
    C6 H6 . 0.9300 ?
    C7 H7A . 0.9600 ?
    C7 H7B . 0.9600 ?
    C7 H7C . 0.9600 ?
    C9 C10 . 1.455(4) ?
    C9 H9 . 0.9300 ?
    C10 C11 . 1.387(4) ?
    C10 C15 . 1.392(4) ?
    C11 C12 . 1.371(4) ?
    C11 H11 . 0.9300 ?
    C12 C13 . 1.369(5) ?
    C12 H12 . 0.9300 ?
    C13 C14 . 1.377(5) ?
    C14 C15 . 1.390(5) ?
    C14 H14 . 0.9300 ?
    C16 C21 . 1.374(5) ?
    C16 C17 . 1.389(5) ?
    C17 C18 . 1.372(5) ?
    C17 H17 . 0.9300 ?
    C18 C19 . 1.380(5) ?
    C18 C30 . 1.490(4) ?
    C19 C20 . 1.387(5) ?
    C19 H19 . 0.9300 ?
    C20 C21 . 1.354(6) ?
    C20 H20 . 0.9300 ?
    C21 H21 . 0.9300 ?
    C22 H22A . 0.9600 ?
    C22 H22B . 0.9600 ?
    C22 H22C . 0.9600 ?
    C23 C24 . 1.454(4) ?
    C23 H23 . 0.9300 ?
    C24 C25 . 1.366(5) ?
    C24 C29 . 1.390(5) ?
    C25 C26 . 1.392(5) ?
    C26 C27 . 1.367(5) ?
    C26 H26 . 0.9300 ?
    C27 C28 . 1.363(5) ?
    C28 C29 . 1.374(5) ?
    C28 H28 . 0.9300 ?
    C29 H29 . 0.9300 ?
loop_
    _geom_angle_atom_site_label_1
    _geom_angle_atom_site_label_2
    _geom_angle_atom_site_label_3
    _geom_angle_site_symmetry_1
    _geom_angle_site_symmetry_3
    _geom_angle
    _geom_angle_publ_flag
    C8 N1 N2 . . 118.6(3) ?
    C8 N1 H1 . . 120.7 ?
    N2 N1 H1 . . 120.7 ?
    C9 N2 N1 . . 116.1(3) ?
    C23 N3 N4 . . 116.0(3) ?
    C30 N4 N3 . . 118.6(3) ?
    C30 N4 H4A . . 120.7 ?
    N3 N4 H4A . . 120.7 ?
    C1 O2 C7 . . 117.1(4) ?
    C16 O3 C22 . . 117.3(4) ?
    O2 C1 C6 . . 125.1(4) ?
    O2 C1 C2 . . 115.8(4) ?
    C6 C1 C2 . . 119.1(4) ?
    C3 C2 C1 . . 120.7(4) ?
    C3 C2 H2 . . 119.6 ?
    C1 C2 H2 . . 119.6 ?
    C2 C3 C4 . . 120.5(4) ?
    C2 C3 H3 . . 119.7 ?
    C4 C3 H3 . . 119.7 ?
    C3 C4 C5 . . 118.9(4) ?
    C3 C4 H4 . . 120.5 ?
    C5 C4 H4 . . 120.5 ?
    C6 C5 C4 . . 120.5(3) ?
    C6 C5 C8 . . 117.1(3) ?
    C4 C5 C8 . . 122.4(3) ?
    C1 C6 C5 . . 120.2(4) ?
    C1 C6 H6 . . 119.9 ?
    C5 C6 H6 . . 119.9 ?
    O2 C7 H7A . . 109.5 ?
    O2 C7 H7B . . 109.5 ?
    H7A C7 H7B . . 109.5 ?
    O2 C7 H7C . . 109.5 ?
    H7A C7 H7C . . 109.5 ?
    H7B C7 H7C . . 109.5 ?
    O1 C8 N1 . . 122.8(3) ?
    O1 C8 C5 . . 121.5(3) ?
    N1 C8 C5 . . 115.7(3) ?
    N2 C9 C10 . . 119.8(3) ?
    N2 C9 H9 . . 120.1 ?
    C10 C9 H9 . . 120.1 ?
    C11 C10 C15 . . 116.5(3) ?
    C11 C10 C9 . . 121.1(3) ?
    C15 C10 C9 . . 122.4(3) ?
    C12 C11 C10 . . 122.6(3) ?
    C12 C11 H11 . . 118.7 ?
    C10 C11 H11 . . 118.7 ?
    C13 C12 C11 . . 119.2(4) ?
    C13 C12 H12 . . 120.4 ?
    C11 C12 H12 . . 120.4 ?
    C12 C13 C14 . . 121.0(3) ?
    C12 C13 Cl2 . . 120.4(3) ?
    C14 C13 Cl2 . . 118.6(3) ?
    C13 C14 C15 . . 118.6(3) ?
    C13 C14 H14 . . 120.7 ?
    C15 C14 H14 . . 120.7 ?
    C14 C15 C10 . . 122.0(3) ?
    C14 C15 Cl1 . . 117.8(3) ?
    C10 C15 Cl1 . . 120.2(3) ?
    O3 C16 C21 . . 116.1(4) ?
    O3 C16 C17 . . 124.4(4) ?
    C21 C16 C17 . . 119.4(4) ?
    C18 C17 C16 . . 119.3(4) ?
    C18 C17 H17 . . 120.4 ?
    C16 C17 H17 . . 120.4 ?
    C17 C18 C19 . . 121.0(3) ?
    C17 C18 C30 . . 116.8(3) ?
    C19 C18 C30 . . 122.2(3) ?
    C18 C19 C20 . . 119.0(4) ?
    C18 C19 H19 . . 120.5 ?
    C20 C19 H19 . . 120.5 ?
    C21 C20 C19 . . 120.1(4) ?
    C21 C20 H20 . . 119.9 ?
    C19 C20 H20 . . 119.9 ?
    C20 C21 C16 . . 121.2(4) ?
    C20 C21 H21 . . 119.4 ?
    C16 C21 H21 . . 119.4 ?
    O3 C22 H22A . . 109.5 ?
    O3 C22 H22B . . 109.5 ?
    H22A C22 H22B . . 109.5 ?
    O3 C22 H22C . . 109.5 ?
    H22A C22 H22C . . 109.5 ?
    H22B C22 H22C . . 109.5 ?
    N3 C23 C24 . . 120.0(3) ?
    N3 C23 H23 . . 120.0 ?
    C24 C23 H23 . . 120.0 ?
    C25 C24 C29 . . 116.8(3) ?
    C25 C24 C23 . . 123.1(3) ?
    C29 C24 C23 . . 120.1(3) ?
    C24 C25 C26 . . 122.5(4) ?
    C24 C25 Cl3 . . 120.0(3) ?
    C26 C25 Cl3 . . 117.4(3) ?
    C27 C26 C25 . . 118.5(4) ?
    C27 C26 H26 . . 120.8 ?
    C25 C26 H26 . . 120.8 ?
    C28 C27 C26 . . 120.8(4) ?
    C28 C27 Cl4 . . 119.9(4) ?
    C26 C27 Cl4 . . 119.3(3) ?
    C27 C28 C29 . . 119.6(4) ?
    C27 C28 H28 . . 120.2 ?
    C29 C28 H28 . . 120.2 ?
    C28 C29 C24 . . 121.8(4) ?
    C28 C29 H29 . . 119.1 ?
    C24 C29 H29 . . 119.1 ?
    O4 C30 N4 . . 122.4(3) ?
    O4 C30 C18 . . 122.0(3) ?
    N4 C30 C18 . . 115.7(3) ?
loop_
    _geom_hbond_atom_site_label_D
    _geom_hbond_atom_site_label_H
    _geom_hbond_atom_site_label_A
    _geom_hbond_site_symmetry_A
    _geom_hbond_distance_DH
    _geom_hbond_distance_HA
    _geom_hbond_distance_DA
    _geom_hbond_angle_DHA
    N4 H4A O1 2_666 0.86 2.02 2.844(4) 161.4
    N1 H1 O4 2_566 0.86 2.06 2.880(3) 159.4
