# Supplementary material for: N′-(2,4-Dichloro­benzyl­idene)-3-methoxy­benzohydrazide
Source: Acta Crystallogr Sect E Struct Rep Online. 2010 Mar 20;66(Pt 4):o875–6. doi: 10.1107/S1600536810009645 (PMC2983793; doi:10.1107/S1600536810009645)
Supplement: Supplementary file 2 [file e-66-0o875-Isup2.hkl]

# 
# h,k,l, Fc-squared, Fo-squared, sigma(Fo-squared) and status flag 
# 
data_I
_shelx_title ' 20100312f_0m in P-1' 
_shelx_refln_list_code          4 
_shelx_F_calc_maximum      231.34 
_exptl_crystal_F_000       664.00 
_reflns_d_resolution_high  0.9123 
 
loop_ 
 _symmetry_equiv_pos_as_xyz 
 'x, y, z' 
 '-x, -y, -z' 
 
_cell_length_a     8.2980 
_cell_length_b    12.9880 
_cell_length_c    14.1384 
_cell_angle_alpha  88.746 
_cell_angle_beta   87.711 
_cell_angle_gamma  84.020 
 
_shelx_F_squared_multiplier     1.000 
 
loop_ 
 _refln_index_h 
 _refln_index_k 
 _refln_index_l 
 _refln_F_squared_calc 
 _refln_F_squared_meas 
 _refln_F_squared_sigma 
 _refln_observed_status 
   1   0   0        3.18        2.01      2.22 o 
   2   0   0     1842.50     1974.06     35.11 o 
   3   0   0       26.88       28.36      5.69 o 
   4   0   0        0.14        2.77      4.53 o 
   5   0   0      265.47      260.60     16.27 o 
   6   0   0      169.98      227.00     16.92 o 
   7   0   0        8.93        8.16      6.65 o 
   8   0   0       57.61       50.52     13.90 o 
   9   0   0       10.77       12.29     11.63 o 
  -7   1   0        1.12        1.49      4.23 o 
  -6   1   0      103.31       90.86      8.65 o 
  -5   1   0       91.95       94.74     10.83 o 
  -4   1   0       54.56       35.11      6.75 o 
  -3   1   0       77.52       73.94      7.25 o 
  -2   1   0     2915.55     2969.25     44.78 o 
  -1   1   0        9.34       -9.37      4.68 o 
   1   1   0        5.10        2.87      1.68 o 
   2   1   0     2506.44     2471.53     42.86 o 
   3   1   0       89.50       79.98      8.91 o 
   4   1   0       11.82       13.04      5.89 o 
   5   1   0        0.73       -0.10      3.98 o 
   6   1   0        4.40        3.78      6.25 o 
   7   1   0       31.20       28.03      8.49 o 
   8   1   0       67.92       44.21      9.13 o 
   9   1   0       43.93       51.58     15.97 o 
  -8   2   0       21.18        5.19      9.52 o 
  -7   2   0       37.81       29.11     10.68 o 
  -6   2   0       25.56       25.94      5.60 o 
  -5   2   0      182.05      177.07      9.83 o 
  -4   2   0      290.29      269.75     10.28 o 
  -3   2   0        8.03        4.34      2.53 o 
  -2   2   0    51795.62    49769.05    619.76 o 
  -1   2   0       72.58       72.88      6.45 o 
   0   2   0       16.25        9.49      1.80 o 
   1   2   0       23.48       31.58      3.30 o 
   2   2   0     4487.02     4591.25     37.57 o 
   3   2   0      404.05      406.48     16.27 o 
   4   2   0      394.88      405.17     13.08 o 
   5   2   0      488.98      529.35     16.86 o 
   6   2   0       51.58       75.68     28.08 o 
   7   2   0        0.47       -4.20      4.44 o 
   8   2   0       98.27      103.85     12.22 o 
   9   2   0        6.30        3.32     10.43 o 
  -8   3   0       47.85       33.59     12.89 o 
  -7   3   0        1.43        0.81      7.91 o 
  -6   3   0        6.00        6.14      6.95 o 
  -5   3   0      118.62      129.98     12.47 o 
  -4   3   0     2568.09     2615.92     36.31 o 
  -3   3   0       64.42       58.62      4.71 o 
  -2   3   0      680.97      754.59     12.68 o 
  -1   3   0       30.68       32.72      2.98 o 
   0   3   0      392.94      441.83      9.34 o 
   1   3   0      374.69      354.92      8.82 o 
   2   3   0     1031.34      950.16     12.68 o 
   3   3   0       12.82        6.32      2.10 o 
   4   3   0      507.13      500.51     14.29 o 
   5   3   0      235.19      248.85     11.79 o 
   6   3   0        6.57        7.56      4.53 o 
   7   3   0        3.05        4.00      4.68 o 
   8   3   0      191.81      174.87     22.06 o 
   9   3   0        2.65       -4.18      8.97 o 
  -8   4   0        7.78       16.87     10.63 o 
  -7   4   0       44.14       44.22     12.54 o 
  -6   4   0      149.30      150.95     17.98 o 
  -5   4   0        5.79       -0.15      5.39 o 
  -4   4   0     2836.16     3170.24     40.76 o 
  -3   4   0      112.93      117.45      6.98 o 
  -2   4   0     4149.82     4215.90     65.53 o 
  -1   4   0     1325.11     1286.19     18.55 o 
   0   4   0       69.51       57.35      4.41 o 
   1   4   0        6.83        6.79      4.13 o 
   2   4   0     2548.44     2490.90     72.45 o 
   3   4   0        0.75       -1.65      1.79 o 
   4   4   0     1753.57     1808.61     23.23 o 
   5   4   0       70.94       74.37      7.34 o 
   6   4   0        0.64        0.25      4.38 o 
   7   4   0       70.61       76.91     16.22 o 
   8   4   0        1.07        1.26      9.57 o 
  -8   5   0        1.18       -6.70      9.87 o 
  -7   5   0       12.21        4.63      9.32 o 
  -6   5   0      163.43      145.86     19.19 o 
  -5   5   0       29.97       31.58      9.37 o 
  -4   5   0      127.04      101.29     13.85 o 
  -3   5   0      205.57      188.70      7.57 o 
  -2   5   0      854.81      866.12     15.48 o 
  -1   5   0      618.21      628.82     13.42 o 
   0   5   0      164.06      175.05     11.03 o 
   1   5   0        2.94        9.10      2.88 o 
   2   5   0       68.44       54.22      5.34 o 
   3   5   0       43.18       41.72      5.12 o 
   4   5   0      226.10      268.99     13.57 o 
   5   5   0       26.60       33.36      7.66 o 
   6   5   0       62.10       76.41     15.66 o 
   7   5   0        3.04        1.71      8.11 o 
   8   5   0        6.67        5.64      9.82 o 
  -7   6   0        1.49        3.42      9.92 o 
  -6   6   0        0.96       -1.46      7.25 o 
  -5   6   0      136.69      164.65     19.74 o 
  -4   6   0        0.51       -3.42      4.84 o 
  -3   6   0      241.20      252.23     18.74 o 
  -2   6   0      743.50      771.69     15.39 o 
  -1   6   0        2.58        0.37      2.29 o 
   0   6   0      726.24      712.12     16.29 o 
   1   6   0      147.42      153.14      8.54 o 
   2   6   0      915.37      871.76     19.34 o 
   3   6   0      252.16      229.60     10.40 o 
   4   6   0        5.91       11.04      4.66 o 
   5   6   0        5.01        4.56      5.04 o 
   6   6   0      274.24      292.53     26.04 o 
   7   6   0      152.32      176.48     23.77 o 
   8   6   0       18.04       19.59     11.43 o 
  -7   7   0        0.01        6.25     11.08 o 
  -6   7   0      156.77      170.04     22.31 o 
  -5   7   0       91.94      112.97     18.38 o 
  -4   7   0       29.84       56.41     12.79 o 
  -3   7   0        5.76       -3.53      4.94 o 
  -2   7   0      286.34      314.76     10.48 o 
  -1   7   0        9.30        7.59      3.46 o 
   0   7   0       22.00       16.01      5.24 o 
   1   7   0       41.79       44.32      5.77 o 
   2   7   0       18.76       17.97      4.30 o 
   3   7   0      396.43      407.51     18.64 o 
   4   7   0       36.12       49.73      6.63 o 
   5   7   0      206.03      197.79     21.41 o 
   6   7   0      107.82      151.96     21.46 o 
   7   7   0       24.70       32.13     13.65 o 
   8   7   0        5.45        5.44     11.48 o 
  -6   8   0        0.06        4.03      9.42 o 
  -5   8   0        0.88        2.01      8.81 o 
  -4   8   0      129.82      118.66     18.08 o 
  -3   8   0       48.70       52.43     12.34 o 
  -2   8   0       10.24        6.55      5.64 o 
  -1   8   0        1.05        3.38      3.40 o 
   0   8   0      150.17      151.96     10.65 o 
   1   8   0      119.85      125.31      9.01 o 
   2   8   0      406.92      417.02     16.09 o 
   3   8   0       39.69       54.91      7.04 o 
   4   8   0       17.21       17.31      5.48 o 
   5   8   0       17.70       26.34     11.18 o 
   6   8   0      205.40      244.53     26.44 o 
   7   8   0        2.29       -1.11     10.27 o 
   8   8   0        0.16        2.37     11.13 o 
  -6   9   0       20.40        9.22     11.89 o 
  -5   9   0        4.09        7.10     11.28 o 
  -4   9   0      188.71      197.34     23.57 o 
  -3   9   0      106.08       97.01     16.62 o 
  -2   9   0       10.65        3.02      6.40 o 
  -1   9   0       16.06       21.96      8.91 o 
   0   9   0       19.70       23.98      5.20 o 
   1   9   0      231.71      251.04     12.48 o 
   2   9   0      352.35      366.91     20.00 o 
   3   9   0      320.71      292.88     17.98 o 
   4   9   0        0.33        2.10      4.07 o 
   5   9   0      274.68      312.12     28.15 o 
   6   9   0      437.62      435.82     32.23 o 
   7   9   0       10.92       -5.49      9.52 o 
  -5  10   0        4.82        6.35     11.58 o 
  -4  10   0       21.80       15.82     10.83 o 
  -3  10   0       33.54       28.51     10.93 o 
  -2  10   0       99.47      132.72     17.98 o 
  -1  10   0      173.94      195.87     19.34 o 
   0  10   0        4.38        5.09      4.46 o 
   1  10   0        0.14        2.92      4.14 o 
   2  10   0       27.58       19.56      5.46 o 
   3  10   0       37.71       25.40      6.37 o 
   4  10   0      158.17      165.12     12.71 o 
   5  10   0       22.34        4.23      9.07 o 
   6  10   0       24.66       27.75     14.00 o 
   7  10   0        2.18       -8.26     10.78 o 
  -4  11   0        5.31       16.47     11.63 o 
  -3  11   0        5.86        0.10      7.86 o 
  -2  11   0        3.02        3.22      7.00 o 
  -1  11   0        5.37       11.08      7.61 o 
   0  11   0       50.12       51.02     11.79 o 
   1  11   0       70.03       86.84      9.92 o 
   2  11   0      127.83      149.37     12.42 o 
   3  11   0      291.40      302.08     24.93 o 
   4  11   0      637.01      684.48     37.83 o 
   5  11   0       58.04       41.90     15.51 o 
   6  11   0       40.28       34.25     14.66 o 
  -4  12   0        4.76        7.45      9.62 o 
  -3  12   0        1.75       13.15     10.12 o 
  -2  12   0       18.71       23.32     10.58 o 
  -1  12   0        6.54        5.24      8.97 o 
   0  12   0        1.43       -2.12      7.40 o 
   1  12   0        4.17       -6.95      5.34 o 
   2  12   0       58.91       61.19     19.04 o 
   3  12   0       33.32       31.42     11.63 o 
   4  12   0       42.09       64.32     16.32 o 
   5  12   0        0.49       -5.74     10.58 o 
  -2  13   0        8.05        6.45      8.81 o 
  -1  13   0        4.34       12.24      9.37 o 
   0  13   0       45.87       40.19     12.29 o 
   1  13   0       91.65      157.60     19.74 o 
   2  13   0      227.99      244.95     21.46 o 
   3  13   0       75.41       70.94     11.11 o 
   4  13   0       50.50       47.34     16.57 o 
   0  14   0        7.02        7.10      8.06 o 
   1  14   0       18.75        5.19      9.07 o 
   2  14   0        8.44        9.52      8.91 o 
  -2 -14   1        3.21       -5.29      8.36 o 
  -1 -14   1       65.89       63.26     15.01 o 
   0 -14   1       42.36       49.41     14.20 o 
  -4 -13   1       12.38       -2.72     10.58 o 
  -3 -13   1      119.83      180.11     23.77 o 
  -2 -13   1        3.10       12.03      6.64 o 
  -1 -13   1        0.40       10.88      8.71 o 
   0 -13   1        2.66        5.44      8.91 o 
   1 -13   1        8.94       13.45      9.47 o 
   2 -13   1        0.00       -5.34      8.21 o 
  -5 -12   1       29.23       15.46     13.30 o 
  -4 -12   1        7.55       -0.65      9.92 o 
  -3 -12   1       20.91       27.20     11.48 o 
  -2 -12   1       75.67       61.99      9.72 o 
  -1 -12   1       34.79       27.71     14.71 o 
   0 -12   1        5.13        0.91      6.90 o 
   1 -12   1        8.79       13.45      9.12 o 
   2 -12   1       26.33       27.60     10.88 o 
   3 -12   1        2.35        4.48      9.22 o 
  -6 -11   1        0.41       -5.69     10.58 o 
  -5 -11   1       48.88       91.47     19.69 o 
  -4 -11   1        8.29        6.85      9.82 o 
  -3 -11   1       50.42       27.55      7.46 o 
  -2 -11   1       87.78       83.64      9.91 o 
  -1 -11   1       35.04       42.70      7.57 o 
   0 -11   1      180.91      244.28     21.36 o 
   1 -11   1       46.94       46.84     12.59 o 
   2 -11   1       92.20      119.27     17.68 o 
   3 -11   1        0.07        2.12      8.51 o 
   4 -11   1       19.56        4.48      9.17 o 
  -7 -10   1        0.66        2.62     11.08 o 
  -6 -10   1      107.74       80.74     18.94 o 
  -5 -10   1        2.86        5.39      8.97 o 
  -4 -10   1       83.43       64.57     14.86 o 
  -3 -10   1      614.74      576.97     27.53 o 
  -2 -10   1        2.17        2.30      8.71 o 
  -1 -10   1       46.95       50.01      8.91 o 
   0 -10   1      154.44      155.15     12.42 o 
   1 -10   1       13.48       16.47      7.66 o 
   2 -10   1       10.15       13.85      8.81 o 
   3 -10   1        1.45        5.29      9.37 o 
   4 -10   1        1.34        7.00      9.87 o 
   5 -10   1        4.27      -10.83      8.76 o 
  -7  -9   1       36.90       33.75     14.71 o 
  -6  -9   1       37.31       38.98     14.96 o 
  -5  -9   1      103.28      119.02     19.04 o 
  -4  -9   1      581.01      562.39     32.13 o 
  -3  -9   1      221.47      206.15     12.02 o 
  -2  -9   1      121.10      133.12     10.03 o 
  -1  -9   1      697.18      701.27     20.35 o 
   0  -9   1       19.97       20.26      5.01 o 
   1  -9   1      228.25      220.46     11.51 o 
   2  -9   1        8.84        4.48      7.15 o 
   3  -9   1       19.44       13.15      8.06 o 
   4  -9   1       15.18       12.74     10.58 o 
   5  -9   1       62.68       68.20     16.27 o 
   6  -9   1        2.68        4.73     10.98 o 
  -7  -8   1        2.90      -11.89      9.17 o 
  -6  -8   1       85.23       46.59     14.51 o 
  -5  -8   1      416.48      340.38     26.19 o 
  -4  -8   1     1195.15     1308.10     28.84 o 
  -3  -8   1      111.59      117.16     10.43 o 
  -2  -8   1       51.37       47.06     15.19 o 
  -1  -8   1       14.24       11.62      4.25 o 
   0  -8   1       66.57       81.92      7.81 o 
   1  -8   1        1.54        1.53      3.12 o 
   2  -8   1       10.08        8.55      4.05 o 
   3  -8   1        0.83       -2.22      5.54 o 
   4  -8   1       88.06       78.57     15.61 o 
   5  -8   1      172.78       95.09     17.88 o 
   6  -8   1        2.10       -6.65      8.71 o 
  -8  -7   1        7.15        5.34     12.19 o 
  -7  -7   1        0.04        4.68     10.17 o 
  -6  -7   1      227.59      236.87     25.28 o 
  -5  -7   1       90.59       98.42     16.47 o 
  -4  -7   1       15.84       12.85      4.37 o 
  -3  -7   1       19.82       29.82      5.26 o 
  -2  -7   1      129.69      117.78     11.11 o 
  -1  -7   1      176.15      168.31      8.90 o 
   0  -7   1      727.99      748.49     18.27 o 
   1  -7   1      239.79      247.15     12.24 o 
   2  -7   1       77.68       76.50      6.76 o 
   3  -7   1      321.40      328.84     21.46 o 
   4  -7   1      375.81      386.96     25.79 o 
   5  -7   1      314.02      269.56     24.93 o 
   6  -7   1       55.85       91.57     18.94 o 
   7  -7   1        8.16       12.19     11.84 o 
  -8  -6   1        2.21        2.72     10.33 o 
  -7  -6   1      401.91      482.86     34.05 o 
  -6  -6   1      243.06      217.53     23.57 o 
  -5  -6   1        1.03       10.32      4.60 o 
  -4  -6   1      114.89      123.84      8.51 o 
  -3  -6   1      145.53      126.32      8.10 o 
  -2  -6   1      128.83      132.30      7.77 o 
  -1  -6   1        1.35       -2.83      2.77 o 
   0  -6   1      116.02      121.74      7.28 o 
   1  -6   1      466.69      462.02     12.91 o 
   2  -6   1      392.95      379.94     15.01 o 
   3  -6   1     1056.12     1115.35     21.35 o 
   4  -6   1       68.60       98.42     15.01 o 
   5  -6   1      321.89      336.85     25.33 o 
   6  -6   1        6.18        3.63      9.22 o 
   7  -6   1        3.23        2.37     11.03 o 
  -8  -5   1      110.92      109.35     20.30 o 
  -7  -5   1      328.32      319.22     28.56 o 
  -6  -5   1       24.01       28.77     14.23 o 
  -5  -5   1        2.02        2.64      6.35 o 
  -4  -5   1       46.42       48.20      5.24 o 
  -3  -5   1      625.57      643.94     15.81 o 
  -2  -5   1      869.70      837.24     21.61 o 
  -1  -5   1     1426.44     1390.19     22.87 o 
   0  -5   1      936.88      906.33     23.02 o 
   1  -5   1      137.99      153.87      7.16 o 
   2  -5   1      616.64      632.33     14.25 o 
   3  -5   1     2822.24     2906.19     38.13 o 
   4  -5   1       53.52       26.95      9.07 o 
   5  -5   1        7.31        1.21      7.15 o 
   6  -5   1      206.08      234.81     23.32 o 
   7  -5   1        7.03       13.20     10.78 o 
   8  -5   1        9.36        4.08     12.59 o 
  -8  -4   1      102.34      111.56     20.40 o 
  -7  -4   1        5.01        5.72      5.36 o 
  -6  -4   1     1097.03     1051.65     26.27 o 
  -5  -4   1       10.08       11.69      4.07 o 
  -4  -4   1     1093.38     1182.46     20.01 o 
  -3  -4   1      429.87      432.49     14.17 o 
  -2  -4   1      926.72      895.92     16.42 o 
  -1  -4   1     1949.77     1916.87     25.99 o 
   0  -4   1     1402.75     1294.71     19.99 o 
   1  -4   1        5.14        3.97      2.58 o 
   2  -4   1      377.84      387.15     14.43 o 
   3  -4   1      435.19      404.83     11.48 o 
   4  -4   1      225.84      232.78     10.04 o 
   5  -4   1        0.46        2.32      5.89 o 
   6  -4   1        5.40       -1.71      7.61 o 
   7  -4   1        2.74       12.49      9.57 o 
   8  -4   1        5.99       12.74     11.63 o 
  -8  -3   1        0.48       -3.47      5.77 o 
  -7  -3   1       43.64       36.80      7.63 o 
  -6  -3   1      106.35      105.08     21.61 o 
  -5  -3   1       98.76       98.09      8.69 o 
  -4  -3   1      142.57      114.40      7.81 o 
  -3  -3   1      253.13      248.05      8.98 o 
  -2  -3   1     3544.00     3624.61     31.84 o 
  -1  -3   1       58.61       70.64      4.32 o 
   0  -3   1     5520.14     5688.01     54.95 o 
   1  -3   1    53519.91    48623.38   1290.21 o 
   2  -3   1      593.14      644.61     12.91 o 
   3  -3   1     2010.76     2019.80     29.07 o 
   4  -3   1     1788.49     1918.38     30.96 o 
   5  -3   1      228.92      266.61     12.09 o 
   6  -3   1      236.36      257.06     13.92 o 
   7  -3   1       29.25       41.90     13.10 o 
   8  -3   1       62.33       69.25     16.97 o 
  -9  -2   1        8.77       -3.02     10.02 o 
  -8  -2   1       28.83       19.71      7.35 o 
  -7  -2   1      187.65      171.76     12.93 o 
  -6  -2   1        8.08        1.77      3.92 o 
  -5  -2   1        1.07        1.98      3.41 o 
  -4  -2   1       69.98       57.17      6.07 o 
  -3  -2   1      480.89      493.27     13.05 o 
  -2  -2   1      268.79      245.63      5.65 o 
  -1  -2   1     3251.20     3179.79     32.27 o 
   0  -2   1      824.62      846.67     12.36 o 
   1  -2   1       14.10       16.86      2.82 o 
   2  -2   1      183.58      153.72      7.96 o 
   3  -2   1      575.59      558.51     17.68 o 
   4  -2   1      243.42      229.52     12.49 o 
   5  -2   1      895.52      923.52     28.71 o 
   6  -2   1       40.47       49.00      7.31 o 
   7  -2   1        3.15       -2.77      8.16 o 
   8  -2   1        0.44      -10.38      8.61 o 
  -9  -1   1       37.63       26.39     12.99 o 
  -8  -1   1        3.73        2.49      6.20 o 
  -7  -1   1        0.28        3.86      5.89 o 
  -6  -1   1        1.60        3.74      3.76 o 
  -5  -1   1       37.61       40.95      6.33 o 
  -4  -1   1     1902.11     1974.04     37.77 o 
  -3  -1   1      175.33      175.20      7.82 o 
  -2  -1   1      501.32      466.20     10.66 o 
  -1  -1   1     8700.58     8245.61     72.89 o 
   0  -1   1     2445.81     2410.43     34.10 o 
   1  -1   1     1805.11     1882.59     29.01 o 
   2  -1   1     6407.92     5851.91     78.82 o 
   3  -1   1       47.31       38.88      6.04 o 
   4  -1   1      103.17      103.65      9.97 o 
   5  -1   1      789.44      906.59     30.02 o 
   6  -1   1      230.37      249.57     17.53 o 
   7  -1   1        0.33       -2.07      5.84 o 
   8  -1   1        5.18        0.96      9.92 o 
  -8   0   1      119.53      129.64     19.95 o 
  -7   0   1      234.31      253.44     11.80 o 
  -6   0   1       44.41       44.41      6.62 o 
  -5   0   1      588.47      573.37     23.87 o 
  -4   0   1     3741.19     3886.17     68.45 o 
  -3   0   1     1571.73     1657.61     34.90 o 
  -2   0   1    10287.26    10389.57    131.91 o 
  -1   0   1      330.67      329.56      6.73 o 
   1   0   1      650.76      598.76     13.55 o 
   2   0   1     2947.18     3194.64     50.57 o 
   3   0   1      928.72      966.83     26.59 o 
   4   0   1      796.82      844.04     27.70 o 
   5   0   1      191.82      201.57     14.81 o 
   6   0   1        0.02        1.41      5.09 o 
   7   0   1       56.77       68.10     13.25 o 
   8   0   1       50.40       21.81     10.53 o 
   9   0   1        0.38       -8.16      9.47 o 
  -8   1   1       11.65       10.07     10.22 o 
  -7   1   1        5.26        0.45      5.39 o 
  -6   1   1       38.92       23.11      5.48 o 
  -5   1   1      286.62      303.23     12.09 o 
  -4   1   1       32.55       34.03      4.80 o 
  -3   1   1      104.70       96.96      7.66 o 
  -2   1   1     4282.49     4184.55     51.17 o 
  -1   1   1      552.21      601.63     13.75 o 
   0   1   1     2349.97     2214.05     31.93 o 
   1   1   1     8929.58     8404.55    111.84 o 
   2   1   1      562.22      532.32     17.23 o 
   3   1   1      317.90      314.24     15.51 o 
   4   1   1        5.25        1.91      3.93 o 
   5   1   1      452.08      440.15     22.21 o 
   6   1   1       34.69       34.25      9.37 o 
   7   1   1       67.89       77.61     13.95 o 
   8   1   1       43.00       34.20      8.07 o 
  -7   2   1        0.03        3.73      7.00 o 
  -6   2   1        2.21        1.26      5.74 o 
  -5   2   1       57.42       59.58     16.57 o 
  -4   2   1        2.21        4.57      2.84 o 
  -3   2   1        1.02        4.41      2.42 o 
  -2   2   1     1269.75     1380.38     22.39 o 
  -1   2   1      399.30      368.83     12.89 o 
   0   2   1     2002.88     1972.42     47.85 o 
   1   2   1     7427.37     7281.51     67.56 o 
   2   2   1      399.68      365.08      6.98 o 
   3   2   1      492.33      523.16     20.50 o 
   4   2   1      189.10      172.30     13.45 o 
   5   2   1      148.04      174.17     16.32 o 
   6   2   1       34.66       41.37      6.95 o 
   7   2   1       97.82       91.93     10.27 o 
   8   2   1       10.70       -3.07      8.31 o 
   9   2   1       55.61       63.01     15.31 o 
  -8   3   1       20.88        7.71     10.12 o 
  -7   3   1       24.49       15.16      9.52 o 
  -6   3   1       17.92       18.43      7.40 o 
  -5   3   1      326.76      395.33     21.86 o 
  -4   3   1      139.81      139.25     13.52 o 
  -3   3   1     1300.58     1299.99     19.63 o 
  -2   3   1     2656.63     2625.75     49.06 o 
  -1   3   1    46356.28    45685.45    532.72 o 
   0   3   1      282.77      363.72      8.45 o 
   1   3   1      769.65      745.44     24.91 o 
   2   3   1     2854.01     2854.47     25.88 o 
   3   3   1     3214.69     3314.07     32.02 o 
   4   3   1      262.67      315.49     20.80 o 
   5   3   1      184.53      162.36      9.56 o 
   6   3   1      103.46       93.13      8.90 o 
   7   3   1        0.52        2.62      4.77 o 
   8   3   1      180.43      163.84     22.16 o 
   9   3   1       33.11       27.20     13.80 o 
  -8   4   1        0.01       -1.51      9.92 o 
  -7   4   1        0.16        2.32      8.86 o 
  -6   4   1      167.11      154.73     18.33 o 
  -5   4   1      242.80      282.91     19.64 o 
  -4   4   1       60.24       56.49      5.06 o 
  -3   4   1      343.04      330.87     12.01 o 
  -2   4   1      289.82      310.91     16.02 o 
  -1   4   1      635.92      579.26     20.15 o 
   0   4   1     3507.72     3264.62     36.83 o 
   1   4   1      116.59      120.09     10.05 o 
   2   4   1      875.00      894.73     26.64 o 
   3   4   1        4.31        3.96      1.90 o 
   4   4   1       63.21       86.46      5.22 o 
   5   4   1        6.90       12.50      3.82 o 
   6   4   1        6.65       10.37      4.76 o 
   7   4   1      141.01      124.00     18.33 o 
   8   4   1       66.50       87.89     17.63 o 
  -8   5   1        0.00        5.39     10.93 o 
  -7   5   1       17.75       10.73     10.07 o 
  -6   5   1       69.70      111.41     17.28 o 
  -5   5   1       38.71       51.98     11.48 o 
  -4   5   1        4.41       11.89      6.65 o 
  -3   5   1     5717.37     5678.15     97.76 o 
  -2   5   1      909.18      908.76     30.37 o 
  -1   5   1      214.95      205.02      7.13 o 
   0   5   1     1428.36     1439.37     28.08 o 
   1   5   1        0.29        1.13      2.41 o 
   2   5   1      269.60      277.92     13.37 o 
   3   5   1      354.53      328.68     11.93 o 
   4   5   1       44.42       49.23      4.74 o 
   5   5   1        1.82       -2.00      2.26 o 
   6   5   1       16.52       10.53      8.56 o 
   7   5   1       85.83       76.00     16.67 o 
   8   5   1       16.03       11.28      9.92 o 
  -7   6   1       12.48        5.59     10.38 o 
  -6   6   1        1.18       -1.56      7.86 o 
  -5   6   1      112.49      120.43     17.33 o 
  -4   6   1      190.36      192.65     18.08 o 
  -3   6   1      265.01      260.65     18.43 o 
  -2   6   1     2036.78     1929.35     25.08 o 
  -1   6   1       63.79       65.81      5.00 o 
   0   6   1      691.12      696.50     15.93 o 
   1   6   1      370.84      347.04     12.74 o 
   2   6   1      174.25      143.89      8.58 o 
   3   6   1      232.34      209.19     10.49 o 
   4   6   1      277.65      300.49     16.62 o 
   5   6   1     1048.33     1139.52     48.70 o 
   6   6   1       65.96       73.43     15.21 o 
   7   6   1      429.14      459.29     31.53 o 
   8   6   1       73.81       71.02     18.03 o 
  -7   7   1        5.61       -4.43      9.77 o 
  -6   7   1       13.60       10.12      9.67 o 
  -5   7   1      497.74      487.60     29.62 o 
  -4   7   1       11.60        9.72      7.81 o 
  -3   7   1      395.46      409.13     24.38 o 
  -2   7   1       36.87       38.53      8.97 o 
  -1   7   1      456.95      449.37     12.59 o 
   0   7   1       14.20       14.92      3.87 o 
   1   7   1     1343.20     1234.69     24.50 o 
   2   7   1       30.59       27.94      5.14 o 
   3   7   1      397.56      363.11     14.53 o 
   4   7   1        0.55       -2.24      3.40 o 
   5   7   1      343.18      346.96     15.76 o 
   6   7   1      260.71      262.21     25.99 o 
   7   7   1      132.25      110.30     20.50 o 
   8   7   1        0.25       -2.17      9.52 o 
  -6   8   1       18.28       18.84     11.79 o 
  -5   8   1        5.40       -1.41      8.56 o 
  -4   8   1      341.98      342.84     25.64 o 
  -3   8   1        3.54       -5.19      5.99 o 
  -2   8   1       11.93        2.27      5.04 o 
  -1   8   1      149.68      151.67      8.39 o 
   0   8   1       50.61       50.48      6.09 o 
   1   8   1       51.48       55.62      7.03 o 
   2   8   1       26.31       36.66      9.07 o 
   3   8   1       36.59       41.54      9.29 o 
   4   8   1        9.59       15.24      5.00 o 
   5   8   1      451.38      511.06     19.52 o 
   6   8   1      673.91      773.63     41.05 o 
   7   8   1       15.19       15.97     11.48 o 
   8   8   1       18.32       29.67     16.07 o 
  -6   9   1        0.09       24.78     14.35 o 
  -5   9   1      104.71      131.25     21.61 o 
  -4   9   1        0.79       -9.02      7.55 o 
  -3   9   1       14.72       13.90      9.27 o 
  -2   9   1        7.51        5.29      6.85 o 
  -1   9   1        7.82        2.37      6.40 o 
   0   9   1      172.64      177.41     10.41 o 
   1   9   1       57.31       48.36      6.92 o 
   2   9   1       66.76       67.72      8.04 o 
   3   9   1       45.48       41.13      7.03 o 
   4   9   1       64.76       61.64      8.74 o 
   5   9   1        8.33       18.94     11.08 o 
   6   9   1       35.68       20.10     12.19 o 
   7   9   1        7.41        6.50     11.08 o 
  -5  10   1        7.47        5.54     10.38 o 
  -4  10   1       53.77       44.67     14.76 o 
  -3  10   1      168.10      186.81     21.96 o 
  -2  10   1        6.38        5.09      6.60 o 
  -1  10   1        5.09       11.84      7.05 o 
   0  10   1       37.61       33.62      6.55 o 
   1  10   1      185.20      177.84     11.71 o 
   2  10   1       36.63       34.91     11.53 o 
   3  10   1      207.90      210.19     13.66 o 
   4  10   1      605.98      617.37     22.35 o 
   5  10   1        0.02        4.43      9.47 o 
   6  10   1      123.98      125.36     22.41 o 
   7  10   1        0.44        0.81     10.98 o 
  -4  11   1       12.22        6.90     10.73 o 
  -3  11   1        0.72        7.05      9.02 o 
  -2  11   1       12.38        5.29      7.45 o 
  -1  11   1       38.40       51.68     13.04 o 
   0  11   1        0.01        8.51      7.91 o 
   1  11   1      114.86      117.16     11.86 o 
   2  11   1       35.00       24.44      6.45 o 
   3  11   1      179.65      191.76     15.24 o 
   4  11   1       13.39       15.69      6.82 o 
   5  11   1        9.12       -0.30     11.28 o 
   6  11   1        1.76        0.05     11.48 o 
  -3  12   1       20.70       19.14     10.33 o 
  -2  12   1       12.90        3.73      7.86 o 
  -1  12   1       52.24       64.82     14.46 o 
   0  12   1      116.49      109.19     17.43 o 
   1  12   1        6.52       -1.91      6.20 o 
   2  12   1       18.51       23.16     10.68 o 
   3  12   1        0.03       -3.08      5.02 o 
   4  12   1       52.57       47.89      9.40 o 
   5  12   1        4.10       -2.92     10.98 o 
  -2  13   1        1.13        0.05      9.27 o 
  -1  13   1       41.06       42.91     12.99 o 
   0  13   1       24.92       12.44      9.37 o 
   1  13   1        1.86       -3.93      6.95 o 
   2  13   1       42.26       20.40     10.17 o 
   3  13   1       32.83       24.34      7.91 o 
   4  13   1       13.15        0.96     11.28 o 
   0  14   1        4.39       -8.21      7.71 o 
   1  14   1        0.35       -9.27      8.41 o 
   2  14   1       53.71       49.01     13.30 o 
  -1 -14   2        2.28        2.67      8.81 o 
  -4 -13   2        0.23        5.14     10.58 o 
  -3 -13   2        2.61        8.36      9.87 o 
  -2 -13   2       11.90       18.64     11.28 o 
  -1 -13   2        4.41        5.04      7.76 o 
   0 -13   2        0.21       -4.18      6.25 o 
   1 -13   2        4.98        8.76      9.12 o 
   2 -13   2        4.45        5.59      9.37 o 
  -5 -12   2       29.17        2.72     10.73 o 
  -4 -12   2       12.62        5.99     11.23 o 
  -3 -12   2       10.07        7.25      9.97 o 
  -2 -12   2      117.32      131.32     12.46 o 
  -1 -12   2        0.96       -1.23      4.91 o 
   0 -12   2        0.36        7.30      6.95 o 
   1 -12   2        0.20        7.00      7.66 o 
   2 -12   2       21.60        4.99      7.40 o 
   3 -12   2        4.37       -4.48      8.31 o 
  -6 -11   2       23.89       50.97     17.38 o 
  -5 -11   2       46.67       15.92     11.53 o 
  -4 -11   2       15.00        9.62      9.47 o 
  -3 -11   2       97.44      101.69     17.98 o 
  -2 -11   2      124.95      142.94     19.95 o 
  -1 -11   2      139.63      149.99     15.61 o 
   0 -11   2       83.80      101.51     10.37 o 
   1 -11   2       58.51       54.09     12.19 o 
   2 -11   2       38.80       10.38      8.36 o 
   3 -11   2        8.81        3.42      8.97 o 
   4 -11   2        5.83       14.71     11.58 o 
  -6 -10   2        0.13       -9.22      7.96 o 
  -5 -10   2       11.10       14.81     10.53 o 
  -4 -10   2       15.58       15.21      9.47 o 
  -3 -10   2       24.63        9.27      8.91 o 
  -2 -10   2      185.42      202.55     13.62 o 
  -1 -10   2       58.78       62.74      8.40 o 
   0 -10   2        6.54       -0.11      3.77 o 
   1 -10   2       20.35        3.27      7.30 o 
   2 -10   2       50.40       61.35     13.70 o 
   3 -10   2       57.20       39.19     12.64 o 
   4 -10   2        0.29        4.33      8.51 o 
   5 -10   2        6.00       11.33     11.43 o 
  -7  -9   2       47.07       48.30     16.17 o 
  -6  -9   2       17.58        2.67      9.52 o 
  -5  -9   2       64.57       56.06     14.46 o 
  -4  -9   2        4.16        4.43      8.11 o 
  -3  -9   2       10.56       19.96      7.40 o 
  -2  -9   2       55.05       58.85      7.81 o 
  -1  -9   2        0.05       -2.83      4.05 o 
   0  -9   2      102.04       94.79     12.24 o 
   1  -9   2      135.09      123.00     14.18 o 
   2  -9   2        2.26        4.68      6.09 o 
   3  -9   2       29.41       15.31      8.61 o 
   4  -9   2       18.71       17.48      9.72 o 
   5  -9   2        2.31       -3.78      9.32 o 
   6  -9   2       29.80       29.57     15.01 o 
  -7  -8   2        0.23        7.05      9.87 o 
  -6  -8   2       31.17       53.19     14.86 o 
  -5  -8   2       43.07       59.03     14.30 o 
  -4  -8   2      510.68      534.03     30.67 o 
  -3  -8   2      276.82      258.93     11.83 o 
  -2  -8   2       11.53        5.37      3.68 o 
  -1  -8   2      157.48      146.13      9.48 o 
   0  -8   2       62.51       56.41      6.87 o 
   1  -8   2       62.46       56.03      8.11 o 
   2  -8   2       61.32       64.78      7.28 o 
   3  -8   2        1.09        6.35      6.80 o 
   4  -8   2      163.64      205.34     22.87 o 
   5  -8   2        2.34        1.56      9.87 o 
   6  -8   2       28.23       34.15     14.00 o 
  -8  -7   2       15.82       23.82     14.81 o 
  -7  -7   2        2.20       12.04     11.53 o 
  -6  -7   2       10.28        3.42      7.50 o 
  -5  -7   2      600.27      612.51     33.59 o 
  -3  -7   2      941.99      926.19     25.79 o 
  -2  -7   2       17.63        7.24      3.23 o 
  -1  -7   2      428.71      467.63     14.54 o 
   0  -7   2     1107.27     1065.17     29.49 o 
   1  -7   2      112.13      112.27      8.27 o 
   2  -7   2     1144.68     1103.17     33.02 o 
   3  -7   2       10.40       11.78      4.61 o 
   4  -7   2       25.76       42.66     11.79 o 
   5  -7   2       72.87       54.65     14.61 o 
   6  -7   2        0.09       -6.70      8.36 o 
   7  -7   2        0.05       -1.36     10.98 o 
  -8  -6   2        0.18        0.10     10.12 o 
  -7  -6   2        3.37        2.27      9.72 o 
  -6  -6   2      726.59      761.88     26.42 o 
  -5  -6   2      565.46      533.34     19.64 o 
  -4  -6   2       51.21       56.76     11.23 o 
  -3  -6   2      708.47      748.01     17.42 o 
  -2  -6   2     1692.28     1654.08     27.16 o 
  -1  -6   2      119.21      130.14      7.81 o 
   0  -6   2      201.19      196.21      9.11 o 
   1  -6   2     1081.67     1124.11     22.17 o 
   2  -6   2     2612.62     2749.01     80.59 o 
   3  -6   2        0.26       -1.42      4.61 o 
   4  -6   2       12.45        9.37      7.55 o 
   5  -6   2      204.06      193.26     21.30 o 
   6  -6   2       19.54       23.92     12.19 o 
   7  -6   2        5.84        4.68     10.38 o 
  -8  -5   2        9.97       19.04     11.94 o 
  -7  -5   2       75.38       58.37      9.00 o 
  -6  -5   2      469.37      444.51     17.58 o 
  -5  -5   2      523.67      526.86     17.55 o 
  -4  -5   2       70.38       70.18      4.94 o 
  -3  -5   2       79.38       81.69      5.86 o 
  -2  -5   2      522.35      579.71     13.66 o 
  -1  -5   2       15.39       13.84      3.29 o 
   0  -5   2       50.73       47.04      5.67 o 
   1  -5   2      576.88      573.30     14.25 o 
   2  -5   2     1790.43     1730.94     27.37 o 
   3  -5   2     1389.10     1355.26     30.57 o 
   4  -5   2      199.05      213.65     28.89 o 
   5  -5   2       49.48       41.65     11.53 o 
   6  -5   2       74.57       76.86     15.97 o 
   7  -5   2       25.00       17.02     13.50 o 
   8  -5   2        7.83       11.53     12.94 o 
  -8  -4   2       28.89       24.23     12.89 o 
  -7  -4   2      506.92      543.47     58.27 o 
  -6  -4   2       68.74       74.95     20.35 o 
  -5  -4   2        0.00       -1.06      2.90 o 
  -4  -4   2     1615.40     1607.23     29.44 o 
  -3  -4   2      394.26      377.90      8.61 o 
  -2  -4   2     1630.72     1540.79     22.03 o 
  -1  -4   2      337.91      338.74      9.57 o 
   0  -4   2     3765.01     3920.41     86.28 o 
   1  -4   2     1903.46     1872.24     26.73 o 
   2  -4   2      759.03      774.81     16.38 o 
   3  -4   2       21.51       26.64      6.12 o 
   4  -4   2       38.63       32.86      7.88 o 
   5  -4   2       12.65       -1.25      4.16 o 
   6  -4   2       19.35       37.93     13.20 o 
   7  -4   2       26.63       50.67     14.40 o 
   8  -4   2        7.97       -0.65     10.98 o 
  -8  -3   2       75.01       55.94     10.25 o 
  -7  -3   2       53.92       59.00      9.72 o 
  -6  -3   2       26.68       36.40      6.73 o 
  -5  -3   2      332.31      348.55     14.18 o 
  -4  -3   2      257.07      315.45     20.35 o 
  -3  -3   2     1655.91     1812.48     42.43 o 
  -2  -3   2      229.04      210.35      6.12 o 
  -1  -3   2     4121.41     3994.21     42.61 o 
   0  -3   2    20175.63    19424.82    166.14 o 
   1  -3   2    17223.05    16758.92    146.48 o 
   2  -3   2      120.98      103.01      9.12 o 
   3  -3   2      100.95      109.55      8.76 o 
   4  -3   2       25.51       15.06      5.69 o 
   5  -3   2      146.13      141.35     10.09 o 
   6  -3   2      202.40      235.08     13.73 o 
   7  -3   2       51.61       59.03     15.92 o 
   8  -3   2        3.80       -0.45     12.19 o 
  -8  -2   2       48.93       56.14     10.13 o 
  -7  -2   2       12.01       14.80      6.76 o 
  -6  -2   2      206.95      192.52     30.57 o 
  -5  -2   2       58.41       70.53     12.62 o 
  -4  -2   2      748.26      758.97     19.16 o 
  -3  -2   2      847.04      809.32     17.65 o 
  -2  -2   2        0.03        1.73      2.12 o 
   0  -2   2     1057.90     1029.23     14.99 o 
   1  -2   2     2801.64     2690.52     42.21 o 
   2  -2   2       31.98       26.79      4.73 o 
   3  -2   2      591.00      602.13     19.59 o 
   4  -2   2      122.99      127.02     11.13 o 
   5  -2   2       25.18       29.82      7.76 o 
   6  -2   2       46.35       38.78      9.62 o 
   7  -2   2        0.65        5.54      8.16 o 
   8  -2   2        2.31       -0.86     11.38 o 
  -8  -1   2        1.60        2.07      9.07 o 
  -7  -1   2      239.06      206.78     14.43 o 
  -6  -1   2       43.61       37.86      5.10 o 
  -5  -1   2      171.31      211.13      8.52 o 
  -4  -1   2      758.46      755.40     18.85 o 
  -3  -1   2     2489.83     2543.27     34.63 o 
  -2  -1   2     1003.31      991.46     17.20 o 
  -1  -1   2       10.72        7.97      2.19 o 
   0  -1   2       48.61       46.79      4.23 o 
   1  -1   2     3330.64     3117.53     46.44 o 
   2  -1   2     2692.56     2730.41     45.83 o 
   3  -1   2      875.36      868.67     24.53 o 
   4  -1   2      354.20      362.69     17.17 o 
   5  -1   2      278.07      261.60     16.52 o 
   6  -1   2      166.19      194.46     16.82 o 
   7  -1   2        0.01       -1.06      5.24 o 
  -8   0   2        0.94       -7.91      9.57 o 
  -7   0   2        3.77       -1.38      4.82 o 
  -6   0   2      413.12      422.17     13.05 o 
  -5   0   2      140.31      143.31      7.46 o 
  -4   0   2     1036.16     1026.87     16.99 o 
  -3   0   2      181.30      175.17      6.80 o 
  -2   0   2     1781.09     1797.43     18.63 o 
  -1   0   2      643.89      699.19     11.56 o 
   0   0   2     2953.00     2791.80     22.86 o 
   1   0   2      865.27      917.78     19.89 o 
   2   0   2     4442.89     4256.26     64.27 o 
   3   0   2      344.86      306.93     14.86 o 
   4   0   2        0.18        5.34      4.73 o 
   5   0   2      909.10      957.97     32.99 o 
   6   0   2        0.07        3.02      6.09 o 
   7   0   2       11.99       28.91      9.92 o 
   8   0   2       58.71       85.32     15.66 o 
  -8   1   2       21.99       15.51     11.68 o 
  -7   1   2        2.71        0.81      8.01 o 
  -6   1   2       23.06       23.89      5.27 o 
  -5   1   2        3.65        5.77      3.22 o 
  -4   1   2      653.64      632.48     18.61 o 
  -3   1   2     1077.93     1112.04     18.41 o 
  -2   1   2        3.52       -0.46      1.93 o 
  -1   1   2     5689.09     5655.53     43.00 o 
   0   1   2       45.79       43.44      2.19 o 
   1   1   2      720.09      615.79     11.86 o 
   2   1   2       93.57       89.98      9.82 o 
   3   1   2     2211.10     2387.82     48.65 o 
   4   1   2     1530.32     1631.77     42.06 o 
   5   1   2        9.74        6.20      4.94 o 
   6   1   2       73.67       84.26     13.25 o 
   7   1   2       24.27       21.05      8.81 o 
   8   1   2        1.01       -2.72      7.05 o 
   9   1   2       77.45       51.98     15.56 o 
  -8   2   2        1.41       -4.48      8.76 o 
  -7   2   2        0.19       -0.81      6.20 o 
  -6   2   2        8.21       17.48      7.10 o 
  -5   2   2        7.24        5.88      3.35 o 
  -4   2   2        6.63        0.70      2.56 o 
  -3   2   2      359.94      365.94      9.74 o 
  -2   2   2      140.62      161.30     10.73 o 
  -1   2   2     3689.97     3710.34     55.86 o 
   0   2   2     3536.82     3419.07     34.86 o 
   1   2   2      892.38      938.03     15.69 o 
   2   2   2       77.66       94.67     11.03 o 
   3   2   2     1181.80     1177.97     22.38 o 
   4   2   2     1383.82     1420.73     40.39 o 
   5   2   2      100.40       62.91     10.93 o 
   6   2   2       34.89       34.40      9.62 o 
   7   2   2        0.98       -1.86      6.85 o 
   8   2   2        4.41        5.94      9.82 o 
   9   2   2       24.04       19.59     11.53 o 
  -7   3   2       27.44       31.63     11.13 o 
  -6   3   2       62.63       68.90     12.19 o 
  -5   3   2      515.35      488.20     23.67 o 
  -4   3   2      253.34      282.10      9.51 o 
  -3   3   2      141.12      142.70      5.81 o 
  -2   3   2      176.77      159.96     10.88 o 
  -1   3   2    22925.34    21021.90    256.31 o 
   0   3   2     4933.86     4936.83     49.04 o 
   1   3   2     7695.18     7479.91     72.17 o 
   2   3   2      177.47      182.13      8.91 o 
   3   3   2      675.36      745.99     12.05 o 
   4   3   2        8.97        4.46      2.81 o 
   5   3   2      249.23      252.21     11.01 o 
   6   3   2      498.98      542.22     19.06 o 
   7   3   2      174.35      162.68     20.20 o 
   8   3   2       35.99       38.98     12.94 o 
   9   3   2        4.61       -9.52      9.07 o 
  -7   4   2       12.27       20.10     10.98 o 
  -6   4   2        2.95       -4.78      5.54 o 
  -5   4   2       79.12       66.63     11.68 o 
  -4   4   2      102.29       88.34     11.79 o 
  -3   4   2        0.52       -1.86      3.68 o 
  -2   4   2       11.48       13.60      5.24 o 
  -1   4   2     1773.32     1744.69     38.23 o 
   0   4   2     2040.36     1983.40     25.92 o 
   1   4   2      243.64      227.84      8.43 o 
   2   4   2      182.31      180.33      8.29 o 
   3   4   2       60.63       59.19      3.72 o 
   4   4   2      221.73      224.51      9.52 o 
   5   4   2      128.93      120.61      8.09 o 
   6   4   2        0.00        8.41      8.41 o 
   7   4   2      254.71      231.84     23.82 o 
   8   4   2      123.15      112.32     19.74 o 
  -7   5   2        0.38        3.27      7.71 o 
  -6   5   2       34.11       48.65     12.49 o 
  -5   5   2        4.96        3.37      6.09 o 
  -4   5   2       51.52       44.37      9.72 o 
  -3   5   2     3638.90     3702.23     73.59 o 
  -2   5   2     1136.53     1161.10     34.35 o 
  -1   5   2       19.47       27.69      3.24 o 
   0   5   2      322.57      306.52      9.64 o 
   1   5   2       33.90       34.79      4.65 o 
   2   5   2       72.58       88.56     10.70 o 
   3   5   2       59.30       80.25      7.31 o 
   4   5   2      608.27      633.50     11.93 o 
   5   5   2        0.92       -0.41      2.90 o 
   6   5   2       25.17       19.04     10.27 o 
   7   5   2      270.63      204.74     23.47 o 
   8   5   2       12.26        6.85      9.92 o 
  -7   6   2       29.98       20.80     11.84 o 
  -6   6   2        0.03       -1.76      7.91 o 
  -5   6   2       17.19       16.52      9.02 o 
  -4   6   2       88.77       90.56     14.15 o 
  -3   6   2      389.21      419.85     22.72 o 
  -2   6   2      736.93      784.96     29.72 o 
  -1   6   2       10.74       16.80      6.37 o 
   0   6   2       34.16       31.92      4.78 o 
   1   6   2      291.57      271.42     10.67 o 
   2   6   2       27.99       35.20      5.14 o 
   3   6   2     1844.87     1922.15     33.98 o 
   4   6   2        5.26        8.61      5.04 o 
   5   6   2        2.95        4.05      4.16 o 
   6   6   2      139.24      123.45     19.34 o 
   7   6   2      133.87      127.18     20.30 o 
   8   6   2        6.89      -13.35      8.76 o 
  -7   7   2       19.86       21.61     12.79 o 
  -6   7   2        0.13       -2.01      9.32 o 
  -5   7   2      200.53      262.01     24.48 o 
  -4   7   2       69.33       81.79     15.01 o 
  -3   7   2      326.99      338.36     21.91 o 
  -2   7   2      437.18      457.73     24.28 o 
  -1   7   2     2224.64     2140.56     30.03 o 
   0   7   2        1.23       -1.02      2.70 o 
   1   7   2       18.29       26.37      4.90 o 
   2   7   2      593.46      608.54     29.01 o 
   3   7   2     1284.37     1234.59     27.21 o 
   4   7   2       58.28       40.58      6.76 o 
   5   7   2     1316.37     1242.28     30.40 o 
   6   7   2      290.87      294.31     16.13 o 
   7   7   2      104.32      135.18     22.61 o 
   8   7   2        1.14      -11.89      8.91 o 
  -6   8   2        0.66        1.06     10.07 o 
  -5   8   2        7.25        1.61      8.81 o 
  -4   8   2      470.72      487.50     29.31 o 
  -3   8   2       93.31      119.77     16.62 o 
  -2   8   2        7.21       14.91      6.80 o 
  -1   8   2       32.36       33.39      8.81 o 
   0   8   2       78.33       66.36      8.23 o 
   1   8   2      115.16      106.09     15.46 o 
   2   8   2      309.28      332.90     13.74 o 
   3   8   2        7.97       13.02      4.83 o 
   4   8   2      219.80      209.64     20.02 o 
   5   8   2      317.55      296.51     20.88 o 
   6   8   2        0.60       -1.46      9.02 o 
   7   8   2        2.30        6.14     10.33 o 
  -6   9   2        0.72        3.63     10.88 o 
  -5   9   2        4.64        7.81     10.17 o 
  -4   9   2       18.42       14.05     10.88 o 
  -3   9   2       35.56       16.42      9.67 o 
  -2   9   2       42.92       39.03     10.43 o 
  -1   9   2       32.01       36.01     10.02 o 
   0   9   2      273.15      290.43     12.45 o 
   1   9   2      154.40      151.73     10.53 o 
   2   9   2      136.36      122.24     10.22 o 
   3   9   2        0.47       -3.29      3.53 o 
   4   9   2      888.04      952.48     57.19 o 
   5   9   2       42.56       43.02      8.36 o 
   6   9   2       15.53       11.63     10.33 o 
   7   9   2        5.75       24.33     12.39 o 
  -5  10   2        2.16        7.40     11.63 o 
  -4  10   2        3.94        7.40      9.72 o 
  -3  10   2       50.67       45.88     13.80 o 
  -2  10   2        0.31        1.36      6.09 o 
  -1  10   2        2.64       12.89      8.26 o 
   0  10   2       90.34      118.61     15.36 o 
   1  10   2       15.37       17.28      5.27 o 
   2  10   2       34.96       36.02      6.85 o 
   3  10   2       60.56       63.89     11.89 o 
   4  10   2      183.19      181.87     13.77 o 
   5  10   2        5.94       23.87      6.59 o 
   6  10   2        9.06        0.50     10.12 o 
   7  10   2        2.75        9.32     11.53 o 
  -4  11   2        4.29       10.58     11.28 o 
  -3  11   2       24.67       24.53     11.03 o 
  -2  11   2        0.90       -0.86      7.10 o 
  -1  11   2        0.19        0.55      6.90 o 
   0  11   2       57.19       50.01     12.09 o 
   1  11   2      128.47      128.23     16.82 o 
   2  11   2      241.98      277.05     14.84 o 
   3  11   2        2.96       -0.23      5.74 o 
   4  11   2       13.37       14.89      6.52 o 
   5  11   2      189.61      214.41     25.49 o 
   6  11   2       26.13       18.94     12.69 o 
  -3  12   2        2.84       -5.69      8.97 o 
  -2  12   2       14.48       -2.42      8.21 o 
  -1  12   2        8.68       11.53      9.07 o 
   0  12   2       12.12        7.66      9.32 o 
   1  12   2        4.79        9.82      8.46 o 
   2  12   2       22.70       24.02      7.58 o 
   3  12   2       59.39       34.73      8.68 o 
   4  12   2       23.20       16.64      6.87 o 
   5  12   2       12.28       28.15     13.30 o 
  -2  13   2        0.87        2.47      8.56 o 
  -1  13   2        4.82        7.35      9.97 o 
   0  13   2        0.16       -2.77      7.15 o 
   1  13   2       16.17       14.30      8.81 o 
   2  13   2        0.49        1.86      7.81 o 
   3  13   2       28.20       37.45      9.29 o 
   4  13   2        1.40       -5.27      5.94 o 
   0  14   2        1.31      -11.89      5.94 o 
   1  14   2        9.47        7.96      9.37 o 
   2  14   2       39.08       51.73     14.35 o 
  -3 -13   3        2.52       13.85     12.39 o 
  -2 -13   3       53.97       46.19     13.85 o 
  -1 -13   3        0.94       11.74      9.12 o 
   0 -13   3       14.90       20.65      9.62 o 
   1 -13   3        0.02       -2.17      8.36 o 
   2 -13   3        0.08       -0.65      8.31 o 
  -5 -12   3        4.98       12.09     11.89 o 
  -4 -12   3      120.66       94.99     19.69 o 
  -3 -12   3       10.77       17.02     11.23 o 
  -2 -12   3        0.46        7.50      9.27 o 
  -1 -12   3        8.02        4.99      5.95 o 
   0 -12   3       16.90       14.96      9.17 o 
   1 -12   3        7.12        5.74      9.62 o 
   2 -12   3        5.16       10.88      9.17 o 
   3 -12   3       14.23        1.56      8.86 o 
  -6 -11   3        4.55       -1.61     10.53 o 
  -5 -11   3        3.66        3.07      8.51 o 
  -4 -11   3       12.56       24.98     11.79 o 
  -3 -11   3        9.32       22.21     10.02 o 
  -2 -11   3        0.45        2.93      4.53 o 
  -1 -11   3        5.99       -4.26      4.48 o 
   0 -11   3       28.44       32.47     11.58 o 
   1 -11   3       91.20       98.62     16.07 o 
   2 -11   3        0.89        3.32      8.01 o 
   3 -11   3        6.08       10.27      9.62 o 
   4 -11   3       13.65       -0.81      8.51 o 
  -6 -10   3        8.65       12.84     10.88 o 
  -5 -10   3        2.11        5.89      9.77 o 
  -4 -10   3       88.56       98.57     18.23 o 
  -3 -10   3        7.62       -0.30      7.30 o 
  -2 -10   3       62.05       77.50      9.03 o 
  -1 -10   3       10.63        9.56      4.55 o 
   0 -10   3        0.00        2.07      4.24 o 
   1 -10   3        0.60        2.69      4.22 o 
   2 -10   3        0.11        1.01      6.55 o 
   3 -10   3       56.47       33.29     11.84 o 
   4 -10   3        4.19        7.30      8.86 o 
   5 -10   3       27.13        2.87      9.67 o 
  -7  -9   3       17.06       15.92     12.34 o 
  -6  -9   3       20.92       15.06     11.18 o 
  -5  -9   3      119.27      156.39     21.76 o 
  -4  -9   3       56.27       33.34     11.43 o 
  -3  -9   3        1.56       10.78      8.41 o 
  -2  -9   3       75.35       83.32      8.51 o 
  -1  -9   3       11.71       15.29     14.63 o 
   0  -9   3       16.38        5.27      4.33 o 
   1  -9   3      312.08      314.44     14.26 o 
   2  -9   3       89.29       68.30     10.07 o 
   3  -9   3       26.97        2.22      7.05 o 
   4  -9   3       14.66       15.46      9.57 o 
   5  -9   3       18.77       17.17     11.89 o 
   6  -9   3       88.09       90.26     21.61 o 
  -7  -8   3        4.78        1.31      9.87 o 
  -6  -8   3       91.24      101.54     18.38 o 
  -5  -8   3        1.46        6.70      8.11 o 
  -4  -8   3       69.16       77.87     14.91 o 
  -3  -8   3       29.32       22.01      8.66 o 
  -2  -8   3      407.57      388.44     16.27 o 
  -1  -8   3       83.19       82.61     11.43 o 
   0  -8   3      679.62      681.28     19.45 o 
   1  -8   3      318.94      339.42     13.84 o 
   2  -8   3      130.55      114.20      9.57 o 
   3  -8   3      193.92      189.23     20.15 o 
   4  -8   3       19.08       13.10      9.07 o 
   5  -8   3       16.95       17.93     11.38 o 
   6  -8   3       14.57       -2.67     11.13 o 
  -8  -7   3        0.12       -2.77     11.43 o 
  -7  -7   3       24.92        4.99      9.37 o 
  -6  -7   3       20.26        1.51      8.06 o 
  -5  -7   3      192.35      228.76     22.97 o 
  -4  -7   3      117.89      112.52     16.17 o 
  -3  -7   3      125.87      133.04      8.12 o 
  -2  -7   3      507.89      450.81     24.70 o 
  -1  -7   3     1983.55     2049.13     33.68 o 
   0  -7   3     1318.76     1264.80     25.46 o 
   1  -7   3      183.05      186.25     10.32 o 
   2  -7   3      526.04      607.14     32.08 o 
   3  -7   3       47.51       43.01      6.87 o 
   4  -7   3      198.93      170.79     20.30 o 
   5  -7   3       13.55        6.90      9.27 o 
   6  -7   3        6.59       15.87     11.08 o 
   7  -7   3        0.33        2.77     12.74 o 
  -8  -6   3        6.41        3.07     11.68 o 
  -7  -6   3        0.94        3.27      8.71 o 
  -6  -6   3       66.05       65.68      9.04 o 
  -5  -6   3      101.98       88.22      9.63 o 
  -4  -6   3      202.54      228.81     20.00 o 
  -3  -6   3      298.89      308.58     18.06 o 
  -2  -6   3     1562.82     1617.45     37.07 o 
  -1  -6   3      932.35      990.04     21.48 o 
   0  -6   3      140.27      134.63      9.82 o 
   1  -6   3     2593.39     2613.18     48.13 o 
   2  -6   3     1639.52     1627.31     57.92 o 
   3  -6   3        2.44       -1.49      3.24 o 
   4  -6   3       21.39       21.79      5.65 o 
   5  -6   3       80.05       99.07     17.28 o 
   6  -6   3        2.12       -0.40      8.61 o 
   7  -6   3       14.33        5.74     11.13 o 
  -8  -5   3       21.69        4.13     11.74 o 
  -7  -5   3      123.93      129.73     13.27 o 
  -6  -5   3       55.64       51.64     10.05 o 
  -5  -5   3      417.54      432.33     20.10 o 
  -4  -5   3      118.67      130.40      9.69 o 
  -3  -5   3      172.81      201.44      7.61 o 
  -2  -5   3      770.55      840.60     16.52 o 
  -1  -5   3      217.17      249.77      9.33 o 
   0  -5   3     1132.97     1196.58     22.09 o 
   1  -5   3       52.67       59.29      5.96 o 
   2  -5   3      121.71      112.50      7.68 o 
   3  -5   3      225.99      220.90     10.30 o 
   4  -5   3       26.11       21.34      5.24 o 
   5  -5   3       94.06      103.49      9.77 o 
   6  -5   3       42.55       28.21     12.39 o 
   7  -5   3        3.52       -4.63     10.53 o 
  -8  -4   3       15.31        6.86      6.59 o 
  -7  -4   3       50.67       38.18      8.44 o 
  -6  -4   3       54.04       64.98     18.01 o 
  -5  -4   3       83.39       99.40      9.33 o 
  -4  -4   3     1190.56     1220.08     29.49 o 
  -3  -4   3     1190.22     1201.74     15.61 o 
  -2  -4   3      154.16      143.19      5.97 o 
  -1  -4   3      552.99      520.39     28.56 o 
   0  -4   3        0.67        0.60      2.27 o 
   1  -4   3     3880.79     3692.97     44.49 o 
   2  -4   3      239.44      213.29      9.22 o 
   3  -4   3      943.85      902.96     20.13 o 
   4  -4   3       77.48       79.04      8.01 o 
   5  -4   3      278.74      278.18     17.02 o 
   6  -4   3        1.10       -3.07      8.46 o 
   7  -4   3        7.48        6.70     12.09 o 
   8  -4   3       24.20       10.22     14.25 o 
  -8  -3   3      147.16      148.95     26.19 o 
  -7  -3   3      998.92     1160.70     31.66 o 
  -6  -3   3       77.77       81.73      9.52 o 
  -5  -3   3      192.66      193.14     12.01 o 
  -4  -3   3     1537.72     1525.89     28.99 o 
  -3  -3   3      744.81      744.41     19.09 o 
  -2  -3   3     3474.71     3570.23     52.00 o 
  -1  -3   3      878.89      890.61     14.82 o 
   0  -3   3      126.53      126.27      8.61 o 
   1  -3   3      256.95      277.42     12.34 o 
   2  -3   3      707.47      710.32     20.70 o 
   3  -3   3       16.43       20.65      5.79 o 
   4  -3   3       66.26       64.37      9.17 o 
   5  -3   3       52.24       44.88      9.42 o 
   6  -3   3       23.30       20.60      9.02 o 
   7  -3   3       58.41       63.71     17.12 o 
   8  -3   3        5.08       -7.66     13.45 o 
  -8  -2   3       23.30       20.00     10.75 o 
  -7  -2   3       80.53       72.36     10.45 o 
  -6  -2   3       13.00       13.77      5.30 o 
  -5  -2   3        2.70        0.40      3.27 o 
  -4  -2   3        7.89       13.57      2.69 o 
  -3  -2   3     1940.46     1907.94     30.18 o 
  -2  -2   3     1184.50     1153.60     20.57 o 
  -1  -2   3     4546.37     4309.17     80.64 o 
   0  -2   3     2216.01     2305.47     40.65 o 
   1  -2   3      359.77      321.89     12.69 o 
   2  -2   3      883.95      919.19     24.13 o 
   3  -2   3       17.86       20.45      5.74 o 
   4  -2   3       82.62       76.61      9.72 o 
   5  -2   3        0.34       -1.76      4.89 o 
   6  -2   3       42.40       37.67     10.07 o 
   7  -2   3       40.10       32.08     11.28 o 
  -8  -1   3      312.57      311.57     27.05 o 
  -7  -1   3       22.67       34.02      8.28 o 
  -6  -1   3       14.81        9.49      8.16 o 
  -5  -1   3     1626.74     1640.36     23.64 o 
  -4  -1   3      559.03      584.52     13.57 o 
  -3  -1   3      996.08     1050.82     16.08 o 
  -2  -1   3      192.76      197.91      8.29 o 
  -1  -1   3      396.87      359.61      9.44 o 
   0  -1   3     2058.31     1913.92     33.95 o 
   1  -1   3      523.53      528.70     16.12 o 
   2  -1   3      104.20      124.51      9.37 o 
   3  -1   3      103.96      100.88      9.87 o 
   4  -1   3       51.61       51.07      8.61 o 
   5  -1   3       61.84       55.91      9.77 o 
   6  -1   3      107.52      111.06     14.20 o 
   7  -1   3       78.46      111.31     16.72 o 
   8  -1   3        0.15       -8.41      9.42 o 
  -8   0   3       12.94       15.06     10.27 o 
  -7   0   3       37.38       48.75     13.20 o 
  -6   0   3      101.12      102.42     10.36 o 
  -5   0   3      206.34      205.60      8.52 o 
  -4   0   3      563.04      652.36     13.14 o 
  -3   0   3     1187.42     1178.30     16.05 o 
  -2   0   3      911.22      906.82     12.15 o 
  -1   0   3     1258.53     1262.13     14.87 o 
   0   0   3       77.90       79.42      4.11 o 
   2   0   3     3060.72     2848.92     50.57 o 
   4   0   3     1635.12     1602.56     41.20 o 
   5   0   3      158.14      142.69     14.35 o 
   6   0   3      238.85      222.67     19.04 o 
   7   0   3      200.57      203.73     20.45 o 
   8   0   3        1.50       -6.75      7.81 o 
  -8   1   3        4.82        0.20     10.78 o 
  -7   1   3       26.64       31.33     12.84 o 
  -6   1   3       13.02       11.87      4.07 o 
  -5   1   3        5.49        3.89      2.80 o 
  -4   1   3       23.17       30.49      4.59 o 
  -3   1   3       69.51       64.54      4.34 o 
  -2   1   3        2.53        4.21      1.77 o 
  -1   1   3     2154.55     2167.49     20.84 o 
   0   1   3     2477.57     2428.10     28.61 o 
   1   1   3      409.47      372.36      9.63 o 
   2   1   3      236.50      218.84      8.44 o 
   3   1   3       19.88        8.36      4.63 o 
   4   1   3        1.50        1.76      4.99 o 
   5   1   3        5.08        8.46      6.25 o 
   6   1   3        7.64       18.84      7.76 o 
   7   1   3       62.83       77.26     14.30 o 
   8   1   3        5.87       11.74      8.16 o 
  -8   2   3       28.38       21.36     12.29 o 
  -7   2   3       32.48       50.11     14.96 o 
  -6   2   3        6.82        3.21      4.62 o 
  -5   2   3      422.36      448.64     25.64 o 
  -4   2   3       86.20       83.46      6.16 o 
  -3   2   3      675.30      717.75     14.32 o 
  -2   2   3      737.31      776.67     13.25 o 
  -1   2   3       17.42       21.03      2.38 o 
   0   2   3      256.73      319.75      6.56 o 
   1   2   3     3147.62     3054.70     63.91 o 
   2   2   3      408.11      388.67     11.44 o 
   3   2   3      289.66      282.74     11.58 o 
   4   2   3      734.17      765.06     28.81 o 
   5   2   3      694.47      676.17     29.72 o 
   6   2   3       14.76       15.36      8.56 o 
   7   2   3      116.14       78.57     14.81 o 
   8   2   3       98.12       82.85     16.77 o 
  -8   3   3       20.49        7.40     11.53 o 
  -6   3   3      233.04      219.24     16.92 o 
  -5   3   3        3.47        2.82      5.24 o 
  -4   3   3      166.57      182.97      8.56 o 
  -3   3   3      787.18      759.30     13.94 o 
  -2   3   3       41.54       52.53      7.35 o 
  -1   3   3     3230.31     3203.75     66.58 o 
   0   3   3       83.56       77.15      3.74 o 
   1   3   3     1956.89     1964.92     23.63 o 
   2   3   3      813.78      867.00     28.66 o 
   3   3   3      727.80      741.89     18.67 o 
   4   3   3     1457.90     1388.41     28.36 o 
   5   3   3       14.67       14.30      7.45 o 
   6   3   3       34.10       33.39      9.77 o 
   7   3   3      544.17      577.60     31.83 o 
  -8   4   3        4.94        8.76     10.63 o 
  -7   4   3        0.55        3.12      7.76 o 
  -6   4   3        0.72       -2.47      6.20 o 
  -5   4   3        0.18        2.87      6.09 o 
  -4   4   3        1.02       -0.45      4.99 o 
  -3   4   3      228.72      218.49     14.46 o 
  -2   4   3       70.50       55.65      8.36 o 
  -1   4   3      744.95      717.63     12.23 o 
   0   4   3      784.52      779.82     14.98 o 
   1   4   3      141.70      145.29      4.77 o 
   2   4   3     4962.97     4884.67     56.91 o 
   3   4   3     3159.31     3262.33     45.41 o 
   4   4   3      734.84      721.97     22.47 o 
   5   4   3      322.57      284.32     20.65 o 
   6   4   3      932.74      921.45     40.14 o 
   7   4   3        0.41       -6.70      6.65 o 
   8   4   3       26.12       20.20     11.13 o 
  -7   5   3        7.73       -2.87      8.51 o 
  -6   5   3       49.22       57.77     13.40 o 
  -5   5   3       30.05       40.39     10.58 o 
  -4   5   3       29.70       29.36      8.71 o 
  -3   5   3       42.54       33.24      7.91 o 
  -2   5   3        1.89       -3.17      3.53 o 
  -1   5   3      574.36      567.46     15.82 o 
   0   5   3       96.48      119.14      6.40 o 
   1   5   3        5.35        1.59      2.66 o 
   2   5   3      157.45      120.21      8.49 o 
   3   5   3      817.21      840.46     21.00 o 
   4   5   3      431.72      431.78     15.97 o 
   5   5   3      282.89      291.79     14.32 o 
   6   5   3     1131.65     1194.49     47.09 o 
   7   5   3       43.64       26.34     11.33 o 
   8   5   3        8.26        6.90     10.07 o 
  -7   6   3        1.17       -0.40     10.12 o 
  -6   6   3        9.66       22.77     10.98 o 
  -5   6   3       84.06       78.57     13.90 o 
  -4   6   3       49.95       48.70     10.68 o 
  -3   6   3       40.33       38.68      9.62 o 
  -2   6   3     1949.53     1766.00     46.34 o 
  -1   6   3      118.89      137.63      9.44 o 
   0   6   3      178.22      171.58      8.00 o 
   1   6   3     4311.16     4329.32     52.54 o 
   2   6   3       18.81       21.99      4.56 o 
   3   6   3      245.97      256.97     22.61 o 
   4   6   3       25.33       20.56      5.27 o 
   5   6   3      533.04      604.04     20.92 o 
   6   6   3      112.97       93.98     16.47 o 
   7   6   3       49.56       62.50     15.41 o 
   8   6   3        0.12       14.51     11.28 o 
  -7   7   3       47.47       45.98     15.36 o 
  -6   7   3       43.87       27.00     11.89 o 
  -5   7   3       19.58       10.53      9.77 o 
  -4   7   3       28.23       24.48      9.72 o 
  -3   7   3      505.02      476.11     25.74 o 
  -2   7   3      943.75      954.14     34.55 o 
  -1   7   3       58.49       58.81      8.66 o 
   0   7   3       29.90       23.82      4.78 o 
   1   7   3     3312.60     3174.27     44.04 o 
   2   7   3      283.44      311.76     27.45 o 
   3   7   3       39.76       38.81      6.30 o 
   4   7   3      464.32      480.65     18.04 o 
   5   7   3       97.31      116.67     13.10 o 
   6   7   3       14.57        6.45      5.89 o 
   7   7   3        1.62      -10.78      5.39 o 
   8   7   3        7.29      -13.95      7.05 o 
  -6   8   3        5.32        2.47     10.78 o 
  -5   8   3        0.69       12.04      9.42 o 
  -4   8   3      446.63      479.79     29.51 o 
  -3   8   3      422.11      380.47     24.68 o 
  -2   8   3       57.24       45.13     10.68 o 
  -1   8   3      269.32      263.06     18.79 o 
   0   8   3       13.88       13.26      3.96 o 
   1   8   3      107.72      117.70      8.87 o 
   2   8   3      116.07      110.50      9.24 o 
   3   8   3       36.33       52.88      7.44 o 
   4   8   3       78.00       96.50     16.42 o 
   5   8   3       52.06       74.30     10.20 o 
   6   8   3       30.95       29.62      7.76 o 
   7   8   3        0.86        5.49      9.72 o 
  -6   9   3       25.68       27.15     12.84 o 
  -5   9   3       37.48       40.34     14.40 o 
  -4   9   3      123.66      109.24     18.38 o 
  -3   9   3        4.46        7.71      8.46 o 
  -2   9   3      111.96      160.47     18.69 o 
  -1   9   3        1.15        4.28      6.35 o 
   0   9   3      415.69      380.03     13.93 o 
   1   9   3       86.01       91.53      8.64 o 
   2   9   3       41.63       30.06     17.91 o 
   3   9   3      149.47      142.66     11.43 o 
   4   9   3      100.94      113.57     30.27 o 
   5   9   3       74.51       82.86     10.82 o 
   6   9   3       97.75      108.38     12.93 o 
   7   9   3        0.09       -0.96      9.92 o 
  -5  10   3       16.87       -0.55     10.53 o 
  -4  10   3       10.47       12.34     11.38 o 
  -3  10   3       38.05        6.50      8.91 o 
  -2  10   3       17.26        8.06      9.02 o 
  -1  10   3       19.15       44.57     11.18 o 
   0  10   3       46.01       71.37     13.55 o 
   1  10   3       24.82       27.87      8.79 o 
   2  10   3      319.35      317.37     15.06 o 
   3  10   3       46.17       59.10      8.85 o 
   4  10   3       46.59       35.74     15.69 o 
   5  10   3      110.95      106.76     23.47 o 
   6  10   3       21.05       -0.45     11.03 o 
  -4  11   3        0.77        1.61     10.07 o 
  -3  11   3        0.57        8.01      9.07 o 
  -2  11   3       41.40       48.75     13.15 o 
  -1  11   3       78.19      121.03     17.88 o 
   0  11   3      128.48      139.82     17.93 o 
   1  11   3        4.87       17.02      8.66 o 
   2  11   3        0.67       -1.19      4.70 o 
   3  11   3        2.12       -2.19      5.11 o 
   4  11   3        0.81       -0.63      5.25 o 
   5  11   3        0.80        7.82      6.34 o 
   6  11   3        0.01       -7.50     10.88 o 
  -3  12   3        2.38        6.95     11.08 o 
  -2  12   3        6.40       -0.45      8.11 o 
  -1  12   3        3.67       -1.36      7.61 o 
   0  12   3        7.28        9.87      7.71 o 
   1  12   3        1.18        9.87      7.76 o 
   2  12   3        5.72       12.94      8.51 o 
   3  12   3       59.93       47.38      9.31 o 
   4  12   3        1.61        5.59      6.45 o 
   5  12   3        5.01        5.70      6.40 o 
  -2  13   3        5.34        3.17      8.36 o 
  -1  13   3        3.71       -6.30      7.45 o 
   0  13   3        0.07        1.81      7.30 o 
   1  13   3       25.25       33.64     12.54 o 
   2  13   3        4.99        6.30      8.36 o 
   3  13   3       61.28       67.84     15.61 o 
   4  13   3       13.15       30.17      8.61 o 
  -3 -13   4        0.86       -1.71      9.67 o 
  -2 -13   4        6.42        5.34     10.38 o 
  -1 -13   4       32.86       30.67     13.40 o 
   0 -13   4       11.02       17.23     10.12 o 
   1 -13   4        0.51        8.76     10.17 o 
  -4 -12   4       68.03       35.76     14.51 o 
  -3 -12   4       27.74       26.34     11.48 o 
  -2 -12   4        6.76        1.91      9.72 o 
  -1 -12   4        6.10       -5.70      5.08 o 
   0 -12   4        0.90        4.09      5.57 o 
   1 -12   4        4.83        9.47      8.91 o 
   2 -12   4        0.07      -12.14      6.40 o 
   3 -12   4        0.20        0.81      9.17 o 
  -5 -11   4        3.00       -0.65      9.37 o 
  -4 -11   4        0.01       11.13      9.67 o 
  -3 -11   4        3.86       -1.71      8.36 o 
  -2 -11   4       61.69       81.04     16.02 o 
  -1 -11   4        1.06        3.94      4.67 o 
   0 -11   4       17.83       18.14     12.36 o 
   1 -11   4        5.33       12.29      7.86 o 
   2 -11   4        3.51        8.11      9.12 o 
   3 -11   4        2.30        8.61      8.56 o 
   4 -11   4       15.03        2.32     10.02 o 
  -6 -10   4        0.79       -4.78      8.66 o 
  -5 -10   4        7.72       -6.65      6.70 o 
  -4 -10   4       65.81       56.11     14.25 o 
  -3 -10   4      110.52       90.21     16.72 o 
  -2 -10   4        7.20        3.88      7.00 o 
  -1 -10   4       25.61       28.17      6.75 o 
   0 -10   4        0.06        4.24      5.01 o 
   1 -10   4      241.29      244.76     14.71 o 
   2 -10   4      261.83      253.90     23.42 o 
   3 -10   4      138.78      135.33     19.74 o 
   4 -10   4       14.18       23.77     11.38 o 
   5 -10   4        6.95       18.43     11.28 o 
  -7  -9   4        0.98       12.69     12.34 o 
  -6  -9   4        0.72        4.28      9.02 o 
  -5  -9   4        0.20       -8.01      6.60 o 
  -4  -9   4       53.82       40.04     12.69 o 
  -3  -9   4      138.45      129.09     17.58 o 
  -2  -9   4       15.43       13.35      9.54 o 
  -1  -9   4        1.79        2.96      3.75 o 
   0  -9   4       10.80       10.60      4.81 o 
   1  -9   4       73.48       80.54      9.14 o 
   2  -9   4      496.06      509.00     18.97 o 
   3  -9   4      264.14      217.23     22.72 o 
   4  -9   4       10.53        5.34      8.76 o 
   5  -9   4       23.43       11.74     10.93 o 
   6  -9   4        0.64        6.50     12.99 o 
  -7  -8   4        6.03       27.45     13.15 o 
  -6  -8   4       40.56       23.77     12.34 o 
  -5  -8   4        1.70       -3.78      5.99 o 
  -4  -8   4       97.66      120.98     18.33 o 
  -3  -8   4        0.02       -1.11      5.94 o 
  -2  -8   4       45.47       57.05      6.90 o 
  -1  -8   4       31.98       34.20      7.55 o 
   0  -8   4      330.39      337.48     16.67 o 
   1  -8   4       81.30       84.39      8.72 o 
   2  -8   4      246.24      265.16     22.51 o 
   3  -8   4      475.68      493.18     18.39 o 
   4  -8   4       24.40       18.48     10.43 o 
   5  -8   4        9.01       -0.25      8.76 o 
   6  -8   4        8.83        6.95     11.79 o 
  -7  -7   4       43.32       39.24     14.61 o 
  -6  -7   4        3.93        1.71      8.61 o 
  -5  -7   4        0.07        2.67      6.80 o 
  -4  -7   4      128.72      147.67     18.48 o 
  -3  -7   4        1.32        2.77      5.04 o 
  -2  -7   4      567.21      589.34     16.38 o 
  -1  -7   4      218.02      224.93     13.35 o 
   0  -7   4      280.04      283.87     12.09 o 
   1  -7   4      390.31      385.88     14.65 o 
   2  -7   4      496.19      481.61     16.65 o 
   3  -7   4       42.24       41.08      6.86 o 
   4  -7   4        2.50        8.46      8.21 o 
   5  -7   4        1.10       -0.20      8.86 o 
   6  -7   4       15.93       27.15     12.74 o 
   7  -7   4       34.11       39.49     17.78 o 
  -8  -6   4       55.08       82.55     20.80 o 
  -7  -6   4        3.20       -1.84      5.57 o 
  -6  -6   4      294.46      317.90     17.70 o 
  -5  -6   4        0.36       -1.16      5.84 o 
  -4  -6   4       24.80        4.58      6.45 o 
  -3  -6   4        0.14       -3.68      4.33 o 
  -2  -6   4      656.33      620.43     15.34 o 
  -1  -6   4     1403.90     1504.59     26.67 o 
   0  -6   4      689.70      703.46     23.82 o 
   1  -6   4      947.68      962.88     21.95 o 
   2  -6   4        1.51       -0.01      6.70 o 
   3  -6   4      254.53      246.31     15.01 o 
   4  -6   4      171.84      186.92     12.36 o 
   5  -6   4        1.04       -2.52      7.66 o 
   6  -6   4       12.44       11.89     12.79 o 
   7  -6   4       42.08       43.62     16.67 o 
  -8  -5   4       83.45       70.45     11.64 o 
  -7  -5   4       35.09       38.28      8.52 o 
  -6  -5   4        0.51        4.74      5.29 o 
  -5  -5   4       79.62       77.47      8.90 o 
  -4  -5   4       56.64       55.18      9.44 o 
  -3  -5   4      473.06      499.89     24.33 o 
  -2  -5   4       63.34       80.17      5.44 o 
  -1  -5   4       15.32       19.75      3.89 o 
   0  -5   4      789.54      783.78     22.77 o 
   1  -5   4      837.95      835.53     19.45 o 
   2  -5   4      125.67      137.53      8.97 o 
   3  -5   4      435.43      432.65     15.15 o 
   4  -5   4       64.08       72.69     11.61 o 
   5  -5   4       33.88       14.97     14.30 o 
   6  -5   4        6.77       -2.57     10.17 o 
   7  -5   4        6.31       11.18     12.39 o 
  -8  -4   4        0.04       -4.62      6.10 o 
  -7  -4   4        0.95        0.29      5.59 o 
  -6  -4   4        0.16        1.98      4.48 o 
  -5  -4   4      669.73      603.26     21.83 o 
  -4  -4   4       49.67       46.21      6.53 o 
  -3  -4   4      239.58      217.09     14.03 o 
  -2  -4   4     7761.44     8120.78     78.16 o 
  -1  -4   4     1052.73      960.23     17.75 o 
   0  -4   4       24.63       30.27      4.40 o 
   1  -4   4      931.55      896.85     19.03 o 
   2  -4   4     1323.83     1321.51     32.74 o 
   3  -4   4      983.57      970.96     28.76 o 
   4  -4   4       39.81       50.01      9.12 o 
   5  -4   4       39.81       40.60      9.57 o 
   6  -4   4       32.10       22.11     12.04 o 
   7  -4   4      154.79      153.72     25.84 o 
   8  -4   4        7.13       -2.82     12.49 o 
  -8  -3   4       50.58       64.98     11.24 o 
  -7  -3   4      155.06      145.67     19.04 o 
  -6  -3   4      122.80      128.55     11.60 o 
  -5  -3   4      570.91      625.05     20.00 o 
  -4  -3   4       16.72        7.39      3.86 o 
  -3  -3   4     2156.48     2182.55     34.57 o 
  -2  -3   4       58.72       65.17      8.81 o 
  -1  -3   4        0.72       -0.59      1.92 o 
   0  -3   4      217.50      209.93     12.49 o 
   1  -3   4      452.05      441.81     17.07 o 
   2  -3   4        0.22       -1.61      2.92 o 
   3  -3   4        2.69        3.07      4.78 o 
   4  -3   4      234.92      257.32     16.02 o 
   5  -3   4       91.12       93.23     12.44 o 
   6  -3   4       68.95       70.56     12.74 o 
   7  -3   4       52.84       51.07     12.94 o 
   8  -3   4        8.13       -3.88     14.71 o 
  -8  -2   4       79.02       79.51     12.18 o 
  -7  -2   4      103.86       95.74     11.86 o 
  -6  -2   4      312.28      275.03     20.68 o 
  -5  -2   4        0.13        1.82      3.49 o 
  -4  -2   4        7.32       13.32      4.24 o 
  -3  -2   4     1754.32     1744.99     29.71 o 
  -2  -2   4      227.95      215.71      9.03 o 
  -1  -2   4        1.31        4.03      3.37 o 
   0  -2   4       37.47       38.78      6.09 o 
   1  -2   4      214.41      202.67     11.28 o 
   2  -2   4       26.83       22.87      5.74 o 
   3  -2   4       51.12       61.50      8.91 o 
   4  -2   4      110.65      109.75     11.99 o 
   5  -2   4      145.12      182.88     15.97 o 
   6  -2   4       17.31       30.92      9.37 o 
   7  -2   4        5.94        6.90      8.01 o 
  -8  -1   4       23.30       24.23     12.14 o 
  -7  -1   4       16.55       24.68      7.84 o 
  -6  -1   4       36.73       39.94     12.36 o 
  -5  -1   4      267.09      285.97     18.31 o 
  -4  -1   4      294.59      297.29      9.40 o 
  -3  -1   4      102.37      109.68      4.85 o 
  -2  -1   4       57.60       63.72      5.55 o 
  -1  -1   4     2940.58     2999.00     62.33 o 
   0  -1   4      273.82      252.44     11.94 o 
   1  -1   4      529.49      450.63     16.22 o 
   2  -1   4        5.36        9.42      4.38 o 
   3  -1   4       53.19       42.71      8.26 o 
   4  -1   4       55.92       40.65      8.26 o 
   5  -1   4       70.02       67.79     10.88 o 
   6  -1   4       11.08       15.61      7.86 o 
   7  -1   4      143.02      126.97     17.43 o 
   8  -1   4        7.05       20.55     11.74 o 
  -8   0   4      144.83      110.15     19.29 o 
  -7   0   4        9.06        5.59      9.17 o 
  -6   0   4      464.36      470.25     18.56 o 
  -5   0   4      395.41      402.48     13.43 o 
  -4   0   4      432.28      451.80     10.70 o 
  -3   0   4      122.27      133.63      5.38 o 
  -2   0   4      530.24      532.60      9.36 o 
  -1   0   4     4928.68     4600.87     42.05 o 
   0   0   4    10321.68    10174.46     92.48 o 
   1   0   4     7812.89     7358.83    102.19 o 
   2   0   4      685.22      669.97     22.36 o 
   3   0   4      614.28      590.80     22.61 o 
   4   0   4      596.89      597.34     24.63 o 
   5   0   4     1290.13     1113.70     36.87 o 
   6   0   4       40.39       29.26      9.42 o 
   7   0   4       30.82       34.00     11.89 o 
   8   0   4       74.22       66.48     16.27 o 
  -8   1   4        0.70       16.37     11.43 o 
  -7   1   4      136.22      113.83     19.59 o 
  -6   1   4        0.84       -3.12      7.40 o 
  -5   1   4       93.20       95.09      6.73 o 
  -4   1   4      475.75      478.83     11.47 o 
  -3   1   4      481.29      487.74     10.37 o 
  -2   1   4      151.66      151.55      5.32 o 
  -1   1   4      595.62      540.39      9.37 o 
   0   1   4      100.91      105.13      6.59 o 
   1   1   4     3606.27     3659.67     42.35 o 
   2   1   4       25.21       36.08      4.64 o 
   3   1   4      401.48      357.25     18.13 o 
   4   1   4       75.70       77.21     11.18 o 
   5   1   4      360.22      333.12     21.15 o 
   6   1   4       18.64        8.81      7.96 o 
   7   1   4       95.11      103.00     16.67 o 
   8   1   4        1.36       -0.86      8.36 o 
  -8   2   4        2.01        3.07     10.68 o 
  -7   2   4       50.62       60.09     15.16 o 
  -6   2   4      246.85      232.51     13.85 o 
  -5   2   4      693.27      745.56     21.36 o 
  -4   2   4      188.30      200.91      7.88 o 
  -3   2   4        5.54        1.37      2.66 o 
  -2   2   4      139.25      137.47      7.21 o 
  -1   2   4      318.32      291.67      7.01 o 
   0   2   4      102.44      102.67      4.68 o 
   1   2   4       92.97       97.29      6.80 o 
   2   2   4       89.58       91.93     17.25 o 
   3   2   4       23.25       25.61      4.77 o 
   4   2   4      872.92      894.86     32.84 o 
   5   2   4      629.63      706.09     31.63 o 
   6   2   4        4.27        7.10      7.35 o 
   7   2   4      454.79      430.33     28.26 o 
   8   2   4      135.25      123.65     19.69 o 
  -8   3   4       73.41      103.55     21.81 o 
  -7   3   4        0.17       -1.71      8.21 o 
  -6   3   4        5.37        4.09      5.57 o 
  -5   3   4       62.82       60.43      8.15 o 
  -4   3   4        7.67        6.25      5.29 o 
  -3   3   4      250.74      248.14      8.17 o 
  -2   3   4      322.99      349.71      8.05 o 
  -1   3   4      932.97      995.39     13.93 o 
   0   3   4        9.05       10.89      2.11 o 
   1   3   4        9.37        6.03      3.12 o 
   2   3   4      158.79      139.19     10.90 o 
   3   3   4     2129.17     2179.78     35.56 o 
   4   3   4      588.45      628.00     41.50 o 
   5   3   4      418.62      457.93     25.49 o 
   6   3   4      235.37      220.81     21.86 o 
   7   3   4        3.49        1.36      9.02 o 
   8   3   4       61.45       64.32     15.56 o 
  -7   4   4       33.38       39.59     14.96 o 
  -6   4   4       36.63       50.82     11.89 o 
  -5   4   4       76.14       79.63     12.44 o 
  -4   4   4       30.11       29.87      7.61 o 
  -3   4   4       13.16       12.64      5.79 o 
  -2   4   4     5387.94     5556.29     55.78 o 
  -1   4   4        4.97       16.60      4.08 o 
   0   4   4      255.93      258.29      7.14 o 
   1   4   4        6.08        4.58      2.00 o 
   2   4   4     6699.65     6894.06     74.68 o 
   3   4   4        4.94       17.02      8.46 o 
   4   4   4      197.38      169.43      6.46 o 
   5   4   4      755.54      718.17     32.39 o 
   6   4   4      644.70      707.45     35.00 o 
   7   4   4      334.21      383.79     27.85 o 
   8   4   4        0.15       -0.30      9.32 o 
  -6   5   4        4.13       -2.92      7.71 o 
  -5   5   4       11.25        8.56      7.35 o 
  -4   5   4       20.77       21.66      7.25 o 
  -3   5   4      287.10      310.61     18.28 o 
  -2   5   4      513.03      464.38     21.51 o 
  -1   5   4       15.68       18.38     10.65 o 
   0   5   4     2046.51     2028.75     43.97 o 
   1   5   4       58.69       66.28      6.82 o 
   2   5   4      248.79      258.01     11.18 o 
   3   5   4      546.57      555.19     28.58 o 
   4   5   4       19.80       18.51      5.02 o 
   5   5   4      215.39      227.34     13.75 o 
   6   5   4        7.21       -1.16      6.55 o 
   7   5   4        7.43        5.04      8.56 o 
   8   5   4        0.82       -1.46      7.76 o 
  -7   6   4      159.08      149.19     20.10 o 
  -6   6   4      121.50      134.83     18.79 o 
  -5   6   4        5.29        3.93      7.91 o 
  -4   6   4       24.43       31.08      8.86 o 
  -3   6   4       45.63       32.69      8.36 o 
  -2   6   4       52.46       73.18     11.08 o 
  -1   6   4      743.39      759.75     14.99 o 
   0   6   4       72.19       76.86      7.55 o 
   1   6   4     1951.02     1887.65     30.82 o 
   2   6   4     1210.51     1264.99     26.30 o 
   3   6   4      268.47      258.84     12.97 o 
   4   6   4      744.27      772.21     22.85 o 
   5   6   4       31.06       32.69      7.26 o 
   6   6   4      114.86      108.76     11.86 o 
   7   6   4       50.12       51.73     14.30 o 
   8   6   4        6.91       -8.11      7.76 o 
  -6   7   4       89.31      111.36     18.23 o 
  -5   7   4       19.89       27.35     11.08 o 
  -4   7   4        4.27        2.17      8.06 o 
  -3   7   4       55.43       65.88     12.19 o 
  -2   7   4      342.80      352.06     21.61 o 
  -1   7   4      179.95      157.29     15.31 o 
   0   7   4      117.55      113.63      9.95 o 
   1   7   4      309.54      304.81     12.33 o 
   2   7   4      171.33      171.13     10.65 o 
   3   7   4      133.75      142.63     10.86 o 
   4   7   4       26.93       29.65      8.29 o 
   5   7   4      143.00      151.89     13.12 o 
   6   7   4       19.84       22.23      7.26 o 
   7   7   4        0.02        4.63      9.12 o 
   8   7   4       67.13       66.74     17.63 o 
  -6   8   4       10.10        4.99     10.43 o 
  -5   8   4       78.05       74.64     15.82 o 
  -4   8   4       18.37       23.27     10.38 o 
  -3   8   4      106.88       77.21     14.00 o 
  -2   8   4       43.69       43.92     11.03 o 
  -1   8   4      104.71       79.83     12.59 o 
   0   8   4       17.46       16.50      6.22 o 
   1   8   4       74.24       79.73      9.42 o 
   2   8   4      341.85      327.26     14.16 o 
   3   8   4       24.23       24.81      5.89 o 
   4   8   4        3.79        5.80      4.95 o 
   5   8   4      259.79      263.17     25.49 o 
   6   8   4        0.19        2.69      5.55 o 
   7   8   4       35.14       60.89     16.27 o 
  -5   9   4       11.85        5.54     10.33 o 
  -4   9   4       63.13       78.92     15.61 o 
  -3   9   4       72.51       60.69     13.85 o 
  -2   9   4        7.18       15.16      8.86 o 
  -1   9   4      261.80      326.47     22.31 o 
   0   9   4      201.51      188.27     18.43 o 
   1   9   4       75.54       62.43      7.65 o 
   2   9   4      128.11      129.09     12.77 o 
   3   9   4       43.22       43.09      7.49 o 
   4   9   4       19.70       28.77     10.22 o 
   5   9   4       49.32       35.48      7.92 o 
   6   9   4        5.53       10.41      6.65 o 
   7   9   4        0.01        9.02     10.22 o 
  -5  10   4       67.18       59.48     15.92 o 
  -4  10   4        2.16        7.66      9.67 o 
  -3  10   4       50.58       38.13     12.49 o 
  -2  10   4      125.40      135.08     18.79 o 
  -1  10   4       19.00        7.86      7.86 o 
   0  10   4      269.15      261.25     22.21 o 
   1  10   4        3.41        8.33      4.99 o 
   2  10   4       32.85       43.82      7.27 o 
   3  10   4        6.61       11.06      5.89 o 
   4  10   4      317.35      278.04     40.09 o 
   5  10   4       44.62       42.97      9.14 o 
   6  10   4        0.10        3.70      6.43 o 
  -4  11   4        6.29       -6.95     10.22 o 
  -3  11   4        2.04      -10.12      7.76 o 
  -2  11   4       69.04       79.93     15.92 o 
  -1  11   4       29.76       18.13      9.62 o 
   0  11   4        0.78       12.74      9.02 o 
   1  11   4        0.01       11.43      8.31 o 
   2  11   4        0.51       -1.26      4.17 o 
   3  11   4        4.22        3.13      5.43 o 
   4  11   4       13.85        3.93      5.65 o 
   5  11   4        9.78       13.31     11.48 o 
   6  11   4        1.42       -2.17     11.99 o 
  -3  12   4        2.49        3.58     10.48 o 
  -2  12   4        6.59        4.28      9.82 o 
  -1  12   4       13.37       -3.83      6.65 o 
   0  12   4        6.19        9.67      9.12 o 
   1  12   4       20.14       15.36      8.71 o 
   2  12   4       13.19       14.56      8.81 o 
   3  12   4       37.69       33.18     15.03 o 
   4  12   4       39.00       43.36     13.98 o 
   5  12   4        0.22        9.94      6.77 o 
  -1  13   4       16.26       14.10     10.88 o 
   0  13   4        2.00        3.37      9.12 o 
   1  13   4        1.23       -6.04      7.00 o 
   2  13   4       45.86       62.71     14.91 o 
   3  13   4        3.42       -3.32      7.61 o 
  -2 -13   5        0.55        5.89     11.23 o 
  -1 -13   5       20.73       30.92     12.89 o 
   0 -13   5        5.23        1.61      7.91 o 
   1 -13   5        2.65        1.11      8.21 o 
  -4 -12   5        4.48        8.71     10.33 o 
  -3 -12   5        1.51       -2.22      8.06 o 
  -2 -12   5        0.60       -1.26      9.82 o 
  -1 -12   5        2.90        3.12      9.37 o 
   0 -12   5       26.88       23.35      7.28 o 
   1 -12   5        3.06        6.35      8.61 o 
   2 -12   5       53.52       48.80     15.06 o 
   3 -12   5       11.36       -6.25      8.76 o 
  -5 -11   5        1.84        2.17     10.68 o 
  -4 -11   5        4.58        0.05      9.32 o 
  -3 -11   5        0.90      -10.02      7.61 o 
  -2 -11   5       43.72       44.32     13.65 o 
  -1 -11   5        5.56        3.83      8.26 o 
   0 -11   5       20.46       28.90      7.54 o 
   1 -11   5       32.59       20.43     11.06 o 
   2 -11   5        9.57        4.73      8.36 o 
   3 -11   5       46.53       28.91     12.44 o 
   4 -11   5       17.71       14.40     11.08 o 
  -6 -10   5        1.55        8.71     11.48 o 
  -5 -10   5       25.84       23.32     11.84 o 
  -4 -10   5        0.01       -2.72      7.66 o 
  -3 -10   5       11.70        4.48      8.41 o 
  -2 -10   5      176.68      178.60     20.30 o 
  -1 -10   5      211.56      221.97     13.68 o 
   0 -10   5       21.80       19.95      6.56 o 
   1 -10   5        3.99        6.62      5.12 o 
   2 -10   5       96.51      107.08     17.33 o 
   3 -10   5       88.04      102.04     18.18 o 
   4 -10   5        9.90        2.62     10.02 o 
   5 -10   5       17.19       10.68     12.99 o 
  -6  -9   5       20.22       28.56     13.04 o 
  -5  -9   5      276.10      253.49     26.49 o 
  -4  -9   5        0.69       -4.58      7.91 o 
  -3  -9   5       62.83       52.28     12.64 o 
  -2  -9   5      216.07      232.69     21.41 o 
  -1  -9   5      337.29      360.23     18.81 o 
   0  -9   5       23.29       25.06      6.17 o 
   1  -9   5       11.60        3.03      8.71 o 
   2  -9   5       62.32       41.26     14.73 o 
   3  -9   5      131.63      167.82     21.71 o 
   4  -9   5       44.20       36.16     12.84 o 
   5  -9   5        0.19        2.57      9.72 o 
  -7  -8   5        7.09        8.61     10.02 o 
  -6  -8   5       33.76       51.27     15.56 o 
  -5  -8   5       32.30       40.04     12.79 o 
  -4  -8   5      117.05      137.25     19.39 o 
  -3  -8   5      123.27      114.43     16.37 o 
  -2  -8   5        0.05        0.00      6.90 o 
  -1  -8   5        8.79        7.29      3.75 o 
   0  -8   5       34.17       35.67      9.19 o 
   1  -8   5      688.97      718.81     48.86 o 
   2  -8   5        2.15       -0.45      4.36 o 
   3  -8   5        7.62       -2.05      4.74 o 
   4  -8   5       55.36       55.60     13.60 o 
   5  -8   5        9.33       20.55     10.02 o 
   6  -8   5       53.17       50.42     17.28 o 
  -7  -7   5       42.60       31.68     14.61 o 
  -6  -7   5        0.86       -3.22      7.40 o 
  -5  -7   5        2.26        3.78      7.86 o 
  -4  -7   5       27.51       22.26      9.97 o 
  -3  -7   5       14.69       20.45      8.36 o 
  -2  -7   5      322.00      369.94     22.77 o 
  -1  -7   5       95.83      111.40      8.55 o 
   0  -7   5      701.48      715.38     19.91 o 
   1  -7   5      177.92      206.64     12.69 o 
   2  -7   5       43.82       51.31      7.39 o 
   3  -7   5        0.06       -7.68      3.85 o 
   4  -7   5        4.15        3.12      4.88 o 
   5  -7   5        0.22       -3.37      8.36 o 
   6  -7   5       18.80       39.49     15.16 o 
  -7  -6   5        6.95        4.36      6.23 o 
  -6  -6   5       13.18        9.02      6.64 o 
  -5  -6   5        1.91        5.69      6.85 o 
  -4  -6   5      131.32      153.01     17.93 o 
  -3  -6   5      444.57      459.34     25.03 o 
  -2  -6   5        0.14        0.69      2.58 o 
  -1  -6   5      808.81      817.73     19.15 o 
   0  -6   5       68.82       67.62     11.38 o 
   1  -6   5      155.45      181.11     10.70 o 
   2  -6   5        2.29        1.37      3.98 o 
   3  -6   5        2.50       -1.53      4.11 o 
   4  -6   5       76.63       98.32      9.94 o 
   5  -6   5      113.43      141.83     12.45 o 
   6  -6   5        4.74        3.93     11.13 o 
   7  -6   5       31.90       45.08     19.29 o 
  -8  -5   5       10.86       12.75     10.45 o 
  -7  -5   5        5.58        3.04      5.64 o 
  -6  -5   5       13.60       18.68      6.32 o 
  -5  -5   5       30.53       48.91      8.02 o 
  -4  -5   5        5.89       12.44      6.75 o 
  -3  -5   5      616.16      622.28     28.15 o 
  -2  -5   5      142.78      165.67      7.34 o 
  -1  -5   5     1438.24     1404.25     24.69 o 
   0  -5   5      203.71      189.17      9.29 o 
   1  -5   5      303.86      308.35     12.43 o 
   2  -5   5      982.85      966.22     22.65 o 
   3  -5   5       76.60       68.89     14.23 o 
   4  -5   5       22.25       27.12      6.36 o 
   5  -5   5       51.89       54.34      9.09 o 
   6  -5   5       11.91       22.46     13.20 o 
   7  -5   5        1.74       -4.03     12.64 o 
  -8  -4   5       68.34       72.53     15.69 o 
  -7  -4   5      125.57      132.80     17.80 o 
  -6  -4   5      103.01       88.17     15.82 o 
  -5  -4   5       40.15       50.86     11.06 o 
  -4  -4   5      952.99      949.15     24.19 o 
  -3  -4   5      241.80      231.69     16.62 o 
  -2  -4   5      376.89      432.74     10.38 o 
  -1  -4   5     1842.14     1851.45     28.51 o 
   0  -4   5       39.61       41.45      7.96 o 
   1  -4   5     1072.91      941.04     28.31 o 
   2  -4   5      473.75      510.36     21.05 o 
   3  -4   5      519.51      475.01     21.05 o 
   4  -4   5        2.77        0.05      4.78 o 
   5  -4   5        0.92       -2.77      5.84 o 
   6  -4   5       16.14       17.68     10.02 o 
  -8  -3   5        3.81        9.17      7.66 o 
  -7  -3   5       12.46        9.80      6.66 o 
  -6  -3   5        9.52        8.03      5.52 o 
  -5  -3   5       17.61        9.45      7.33 o 
  -4  -3   5        1.16        1.21      5.29 o 
  -3  -3   5      125.48      142.95     12.29 o 
  -2  -3   5      903.21      918.98     29.82 o 
  -1  -3   5     1050.43     1067.67     30.77 o 
   0  -3   5        5.37        4.94      4.28 o 
   1  -3   5      102.05      113.98     10.58 o 
   2  -3   5     3080.27     2909.87     56.11 o 
   3  -3   5      106.78      121.38     12.19 o 
   4  -3   5       40.85       38.23      8.61 o 
   5  -3   5        6.54        6.55      6.50 o 
   6  -3   5        7.15       11.28      8.36 o 
   7  -3   5       13.73       18.08      9.87 o 
  -8  -2   5       26.95        9.37     11.03 o 
  -7  -2   5       11.10       10.92      6.51 o 
  -6  -2   5        1.32        6.77      5.34 o 
  -5  -2   5        0.71        3.93      4.02 o 
  -4  -2   5      238.19      276.46     29.77 o 
  -3  -2   5      648.91      722.55     22.84 o 
  -2  -2   5     1160.30     1212.63     23.50 o 
  -1  -2   5       96.19      123.50     10.88 o 
   0  -2   5       45.23       70.11      8.06 o 
   1  -2   5      306.81      308.75     14.91 o 
   2  -2   5        0.51       -2.12      3.53 o 
   3  -2   5      121.87      118.11     11.89 o 
   4  -2   5      440.55      486.89     23.12 o 
   5  -2   5        1.90       12.24      6.80 o 
   6  -2   5       37.97       50.37     11.63 o 
   7  -2   5        0.29        0.96      7.76 o 
   8  -2   5       27.10       26.39     12.59 o 
  -8  -1   5       19.25        2.47      9.77 o 
  -7  -1   5       24.07       20.82      7.53 o 
  -6  -1   5      116.91      117.04     11.39 o 
  -5  -1   5      138.01      139.16     16.07 o 
  -4  -1   5      407.26      439.12     15.57 o 
  -3  -1   5     3295.44     3449.41     38.48 o 
  -2  -1   5        8.96        9.72      2.29 o 
  -1  -1   5        9.18       16.78      2.70 o 
   0  -1   5      130.76      128.79      9.57 o 
   1  -1   5     2970.72     2751.46     50.97 o 
   2  -1   5      182.79      171.14     12.19 o 
   3  -1   5      672.84      663.88     25.33 o 
   4  -1   5      230.95      230.53     16.52 o 
   5  -1   5      324.42      318.52     19.95 o 
   6  -1   5      462.74      432.65     25.08 o 
   7  -1   5        0.84       -4.28      7.40 o 
   8  -1   5      112.13      104.06     18.94 o 
  -8   0   5      236.87      194.41     25.28 o 
  -7   0   5        1.41       -1.66      8.76 o 
  -6   0   5      129.34      129.64     25.11 o 
  -5   0   5      902.50      916.30     24.45 o 
  -4   0   5       25.77       25.69      3.62 o 
  -3   0   5     1406.60     1339.32     18.88 o 
  -2   0   5     2770.72     2703.50     32.84 o 
  -1   0   5     4340.03     4374.76     46.79 o 
   0   0   5       12.83       10.32      3.83 o 
   1   0   5     2443.51     2453.64     33.50 o 
   2   0   5     1258.36     1265.91     33.70 o 
   3   0   5     1558.68     1552.44     40.60 o 
   4   0   5      444.09      447.10     22.11 o 
   5   0   5      174.70      178.25     16.87 o 
   6   0   5      214.79      236.57     20.35 o 
   7   0   5        0.17       -8.61      7.91 o 
   8   0   5       71.97       50.82     15.82 o 
  -8   1   5      104.27      112.22     21.05 o 
  -7   1   5       46.01       82.50     17.58 o 
  -6   1   5        4.33        3.83      8.01 o 
  -5   1   5      266.49      273.47     20.90 o 
  -4   1   5       11.29       12.07      4.17 o 
  -3   1   5      145.41      138.05      6.71 o 
  -2   1   5      117.46      112.92      5.09 o 
  -1   1   5     2209.43     2198.66     23.80 o 
   0   1   5       13.21       12.75      2.47 o 
   1   1   5      311.27      319.37     10.61 o 
   2   1   5      168.89      156.46      8.30 o 
   3   1   5     2492.86     2535.95     54.95 o 
   4   1   5      315.81      317.86     19.29 o 
   5   1   5        0.19        0.20      5.39 o 
   7   1   5      368.39      377.40     26.49 o 
   8   1   5      122.03      120.02     21.51 o 
  -8   2   5       12.82        6.65     11.68 o 
  -7   2   5        0.03       -2.17      8.61 o 
  -6   2   5      117.43      159.11     21.20 o 
  -5   2   5        4.29        1.08      3.97 o 
  -4   2   5       10.92       10.91      3.01 o 
  -3   2   5      244.37      263.49      8.19 o 
  -2   2   5      137.07      145.05      5.93 o 
  -1   2   5        9.51       13.99      2.54 o 
   0   2   5       92.06      122.49      5.14 o 
   1   2   5      264.84      265.92      9.93 o 
   2   2   5       54.55       59.51      6.23 o 
   3   2   5        4.09        6.67      8.49 o 
   4   2   5      399.03      377.60     21.36 o 
   5   2   5       53.69       39.19      9.67 o 
   6   2   5      186.77      205.60     20.70 o 
   7   2   5      125.67      102.70     17.17 o 
   8   2   5       20.22       22.56     12.19 o 
  -8   3   5        5.18        8.11     11.79 o 
  -7   3   5       24.44       -2.32      9.37 o 
  -6   3   5       23.35       29.31     11.84 o 
  -5   3   5       71.56       77.20      8.89 o 
  -4   3   5       49.15       45.80      6.75 o 
  -3   3   5        1.49        4.44      2.38 o 
  -2   3   5     1395.88     1382.43     18.67 o 
  -1   3   5      810.92      790.77     14.86 o 
   0   3   5       64.62       61.69      4.10 o 
   1   3   5      970.37     1034.99     14.98 o 
   2   3   5     6332.45     6305.32     71.01 o 
   3   3   5     1452.53     1584.68     30.43 o 
   4   3   5      809.07      769.48     30.82 o 
   5   3   5      123.79      114.84     16.32 o 
   6   3   5      120.32       86.13     16.12 o 
   7   3   5        9.46       17.93      9.72 o 
   8   3   5       43.28       40.70     13.65 o 
  -7   4   5       17.27       33.44     13.25 o 
  -6   4   5      146.37      182.33     14.00 o 
  -5   4   5       52.19       52.99      8.09 o 
  -4   4   5      235.41      232.82     12.87 o 
  -3   4   5       23.72       30.94      5.64 o 
  -2   4   5      955.37     1015.10     21.77 o 
  -1   4   5      902.76      878.85     14.28 o 
   0   4   5      282.40      248.89     12.90 o 
   1   4   5      742.45      692.23     12.06 o 
   2   4   5     1413.81     1518.15     28.22 o 
   3   4   5       23.28       22.68      5.15 o 
   4   4   5       19.51       14.06      4.54 o 
   5   4   5        7.91       14.56      8.11 o 
   6   4   5       10.38        8.26      8.61 o 
   7   4   5       28.05       14.20      9.17 o 
   8   4   5       27.04        9.52      9.72 o 
  -7   5   5       38.50       17.93     12.34 o 
  -6   5   5        7.41        9.69      6.10 o 
  -5   5   5       32.85       35.44      7.58 o 
  -4   5   5      378.70      351.91     20.70 o 
  -3   5   5       40.20       26.39      7.91 o 
  -2   5   5       10.76       13.40      6.25 o 
  -1   5   5       13.68       10.06      3.59 o 
   0   5   5      622.29      624.77     12.36 o 
   1   5   5       15.84       28.10      3.23 o 
   2   5   5      285.17      263.67     16.07 o 
   3   5   5      239.24      218.69     11.93 o 
   4   5   5       21.92       29.56      6.02 o 
   5   5   5        0.96        3.35      4.76 o 
   6   5   5       70.74       43.47     12.09 o 
   7   5   5       10.77        7.61      9.57 o 
   8   5   5        3.77       23.22     11.74 o 
  -7   6   5       65.08       17.73     12.64 o 
  -6   6   5      112.67       78.82     15.46 o 
  -5   6   5      110.03      112.57     16.07 o 
  -4   6   5      103.98      128.79     15.36 o 
  -3   6   5      108.56      103.00     13.15 o 
  -2   6   5      329.21      311.72     19.49 o 
  -1   6   5      273.29      298.74      9.80 o 
   0   6   5        0.96        3.65      2.31 o 
   1   6   5       16.62       15.56      2.93 o 
   2   6   5      640.75      621.09     18.27 o 
   3   6   5      153.10      153.43     11.07 o 
   4   6   5       24.42       17.95      5.50 o 
   5   6   5      180.12      237.98     15.28 o 
   6   6   5       78.90      130.13     13.32 o 
   7   6   5       11.27        7.86      8.71 o 
   8   6   5       48.32       23.62     12.34 o 
  -6   7   5        3.30        6.04     10.22 o 
  -5   7   5        1.44       -2.47      7.10 o 
  -4   7   5       20.27       -2.22      7.00 o 
  -3   7   5        8.49        8.91      7.86 o 
  -2   7   5       71.56       87.74     13.25 o 
  -1   7   5       61.02       51.73     10.27 o 
   0   7   5      310.74      305.02     19.39 o 
   1   7   5     1641.81     1741.47     31.39 o 
   2   7   5      464.17      449.94     16.28 o 
   3   7   5      143.03      140.53     10.81 o 
   4   7   5        1.71       -2.54      5.64 o 
   5   7   5      125.73      166.20     27.27 o 
   6   7   5      351.94      307.91     22.49 o 
   7   7   5        0.18        1.91      7.71 o 
  -6   8   5       20.16       10.93     11.48 o 
  -5   8   5       87.55       76.81     15.76 o 
  -4   8   5       23.67       15.82      9.62 o 
  -3   8   5        0.81       10.78      8.76 o 
  -2   8   5      221.91      203.43     19.74 o 
  -1   8   5      125.36      116.14     15.41 o 
   0   8   5      445.06      469.00     27.65 o 
   1   8   5       31.82       20.16      5.92 o 
   2   8   5       49.05       55.43      7.64 o 
   3   8   5       14.13       10.19      4.62 o 
   4   8   5       19.31       33.68      7.35 o 
   5   8   5       12.11       11.58      6.23 o 
   6   8   5        7.40        9.39      6.50 o 
   7   8   5        7.67       11.57      7.11 o 
  -5   9   5        0.71        0.15     10.33 o 
  -4   9   5        1.60        8.31      9.12 o 
  -3   9   5       35.21       30.72     11.74 o 
  -2   9   5        1.67        3.98      8.26 o 
  -1   9   5       76.41      102.55     15.92 o 
   0   9   5      193.47      205.24     19.34 o 
   1   9   5      111.25      110.33      9.68 o 
   2   9   5        8.01        6.07      4.27 o 
   3   9   5       19.08       10.34      5.74 o 
   4   9   5        0.11       -0.96      8.97 o 
   5   9   5       48.56       58.01      9.98 o 
   6   9   5       12.17        6.73      6.66 o 
   7   9   5        2.58       -1.76      7.01 o 
  -4  10   5        2.60       -2.01      9.17 o 
  -3  10   5       73.86       82.65     17.02 o 
  -2  10   5       19.89        9.42      8.76 o 
  -1  10   5        0.22       -0.71      7.81 o 
   0  10   5      355.65      360.02     24.88 o 
   1  10   5       25.31       19.44      8.41 o 
   2  10   5       30.96       31.07      6.50 o 
   3  10   5      187.57      187.47     18.69 o 
   4  10   5        0.42        1.65      4.79 o 
   5  10   5       17.37        9.59      9.54 o 
   6  10   5       14.11       17.24      7.90 o 
  -4  11   5       34.07       25.33     13.30 o 
  -3  11   5       37.85       25.99     12.09 o 
  -2  11   5        4.84        6.70      8.66 o 
  -1  11   5        1.24       -0.96      7.50 o 
   0  11   5        1.41        5.09      7.05 o 
   1  11   5        0.00        7.20      7.91 o 
   2  11   5        0.78       -0.23      4.53 o 
   3  11   5       48.91       49.51      9.11 o 
   4  11   5       89.86       87.90     16.90 o 
   5  11   5       29.24       41.27     11.48 o 
  -3  12   5       13.66       29.87     13.85 o 
  -2  12   5       86.71       74.44     17.23 o 
  -1  12   5       15.17       22.56      9.82 o 
   0  12   5        6.46        8.86      8.66 o 
   1  12   5        4.39        5.39      9.27 o 
   2  12   5        7.55        6.50      8.31 o 
   3  12   5        5.61        0.60      5.69 o 
   4  12   5       13.34       10.05      6.83 o 
  -1  13   5        0.22       11.99      9.97 o 
   0  13   5        3.17       -1.51      8.16 o 
   1  13   5       14.96        3.53      8.66 o 
   2  13   5       17.62       25.23     12.09 o 
   3  13   5       18.43       13.55      9.82 o 
  -3 -12   6        2.55       10.53     10.63 o 
  -2 -12   6       44.13       56.26     15.31 o 
  -1 -12   6        2.01       10.12     10.58 o 
   0 -12   6       17.74        9.28      6.79 o 
   1 -12   6        0.24       -4.43      8.31 o 
   2 -12   6       59.60       45.68     14.71 o 
  -5 -11   6       10.82       20.00     12.34 o 
  -4 -11   6        5.70        3.58      9.72 o 
  -3 -11   6        2.68       16.37     11.48 o 
  -2 -11   6       22.81       43.97     13.75 o 
  -1 -11   6       18.14       16.32     10.12 o 
   0 -11   6       47.66       46.79     14.71 o 
   1 -11   6       30.47       21.11      7.43 o 
   2 -11   6       54.91       57.07     14.10 o 
   3 -11   6       40.02       36.82     13.35 o 
  -5 -10   6        9.42       20.25     11.94 o 
  -4 -10   6       10.55       17.78     11.99 o 
  -3 -10   6       40.56       18.48     10.27 o 
  -2 -10   6       18.69       16.57      9.67 o 
  -1 -10   6      118.27      130.25     18.79 o 
   0 -10   6      119.67      139.66     12.38 o 
   1 -10   6       15.36       16.54      6.74 o 
   2 -10   6       12.87       12.61      7.00 o 
   3 -10   6       10.10        2.52     10.02 o 
   4 -10   6        0.95       -8.56      9.32 o 
  -6  -9   6        1.09      -12.44      8.21 o 
  -5  -9   6        0.35        7.40     10.02 o 
  -4  -9   6       24.14       27.45     12.24 o 
  -3  -9   6      184.99      187.77     21.30 o 
  -2  -9   6       64.16       89.85     16.02 o 
  -1  -9   6       32.08       46.14     11.99 o 
   0  -9   6       90.14       89.07      9.89 o 
   1  -9   6       42.33       35.77     11.76 o 
   2  -9   6       19.01       18.81      9.92 o 
   3  -9   6       15.78        5.62      6.35 o 
   4  -9   6        4.77       -5.14      8.21 o 
   5  -9   6        1.89       -5.04      8.76 o 
  -6  -8   6       35.43        4.38      8.91 o 
  -5  -8   6        1.88       -2.97      6.90 o 
  -4  -8   6        4.66       11.18      8.51 o 
  -3  -8   6      111.72      102.34     16.72 o 
  -2  -8   6       68.35       46.94     11.68 o 
  -1  -8   6       19.76       28.13      6.20 o 
   0  -8   6        1.39        5.77      4.28 o 
   1  -8   6       17.26       16.18      5.21 o 
   2  -8   6      122.39      115.21     11.04 o 
   3  -8   6        9.67       10.18      7.83 o 
   4  -8   6        0.30       -9.17      7.96 o 
   5  -8   6        7.08       -1.36     10.22 o 
   6  -8   6        0.01       -5.94     10.33 o 
  -7  -7   6       28.50        7.66     10.07 o 
  -6  -7   6        0.14       -2.37      7.20 o 
  -5  -7   6        4.65        9.47      9.62 o 
  -4  -7   6      168.00      153.42     19.79 o 
  -3  -7   6        0.03       -4.78      5.54 o 
  -2  -7   6       97.90       97.61     14.40 o 
  -1  -7   6        3.99        5.88      4.10 o 
   0  -7   6        4.94        8.79      4.22 o 
   1  -7   6      216.93      222.12     12.35 o 
   2  -7   6      491.08      535.84     18.98 o 
   3  -7   6       44.20       36.87      7.55 o 
   4  -7   6       38.50       41.74      7.93 o 
   5  -7   6        1.70       -8.76      8.26 o 
   6  -7   6       36.70       60.74     18.33 o 
  -7  -6   6        2.17       -8.01      5.41 o 
  -6  -6   6        2.21        2.89      5.80 o 
  -5  -6   6      147.22      124.96     18.33 o 
  -4  -6   6      103.72      120.63     16.97 o 
  -3  -6   6      177.05      135.69     16.97 o 
  -2  -6   6      380.52      377.85     22.56 o 
  -1  -6   6       49.64       42.96      7.30 o 
   0  -6   6       58.19       55.57      6.88 o 
   1  -6   6      157.73      148.49     10.42 o 
   2  -6   6       46.22       44.19      7.07 o 
   3  -6   6       98.13       97.80      9.83 o 
   4  -6   6        0.11        3.12      5.47 o 
   5  -6   6        9.67       13.55      6.94 o 
   6  -6   6        0.05       -2.17     13.50 o 
   7  -6   6        3.41       13.65     18.84 o 
  -7  -5   6        0.03       -5.37      6.47 o 
  -6  -5   6       78.72       61.84      9.85 o 
  -5  -5   6      465.39      467.67     34.78 o 
  -4  -5   6      176.11      162.33     18.08 o 
  -3  -5   6      393.80      382.28     22.92 o 
  -2  -5   6       58.32       40.14      9.32 o 
  -1  -5   6      349.80      358.56     12.16 o 
   0  -5   6      156.63      168.65      9.49 o 
   1  -5   6      209.24      192.90     14.71 o 
   2  -5   6       80.04       79.08     10.78 o 
   3  -5   6       13.41       26.85      8.56 o 
   4  -5   6       95.61       83.00     12.24 o 
   5  -5   6      128.42      126.37     15.56 o 
   6  -5   6       11.27        3.32      7.62 o 
   7  -5   6       21.68       14.81     18.18 o 
  -8  -4   6       52.26       42.06     12.06 o 
  -7  -4   6        1.81        6.37      6.16 o 
  -6  -4   6       17.15       26.78     16.19 o 
  -5  -4   6       82.41       87.92     10.34 o 
  -4  -4   6        1.46        0.62      3.63 o 
  -3  -4   6       78.44       72.12     11.63 o 
  -2  -4   6        5.05        9.29      2.88 o 
  -1  -4   6      265.44      265.02      9.85 o 
   0  -4   6       42.64       48.70      8.97 o 
   1  -4   6       46.45       65.48      9.82 o 
   2  -4   6        0.21        5.54      5.49 o 
   3  -4   6        2.96       -2.12      4.73 o 
   4  -4   6       11.62        9.32      6.40 o 
   5  -4   6        6.68       18.79      8.97 o 
   6  -4   6       92.35      115.84     16.12 o 
  -8  -3   6       10.71       11.92      8.51 o 
  -7  -3   6       24.33       17.96      7.17 o 
  -6  -3   6       16.35       12.18      5.79 o 
  -5  -3   6      181.41      195.64     13.35 o 
  -4  -3   6       39.81       38.84      6.45 o 
  -3  -3   6       13.14       14.87      4.24 o 
  -2  -3   6      538.70      540.57     11.30 o 
  -1  -3   6        0.80        3.02      4.33 o 
   0  -3   6     6124.72     5768.71     93.63 o 
   1  -3   6        9.21       15.51      5.79 o 
   2  -3   6      244.16      278.93     16.27 o 
   3  -3   6      444.26      472.84     22.36 o 
   4  -3   6      228.87      205.04     17.23 o 
   5  -3   6       11.09       10.58      7.91 o 
   6  -3   6      561.00      603.44     30.62 o 
   7  -3   6       77.71       72.73     14.86 o 
  -8  -2   6       37.59       47.24     15.06 o 
  -7  -2   6        0.01        2.74      5.92 o 
  -6  -2   6        7.56       -1.13      4.75 o 
  -5  -2   6        4.11        5.57      7.28 o 
  -4  -2   6      133.54      149.31     10.67 o 
  -3  -2   6      298.98      310.08     12.84 o 
  -2  -2   6       41.82       34.36      5.41 o 
  -1  -2   6      217.01      218.49     14.00 o 
   0  -2   6      877.83      821.63     26.19 o 
   1  -2   6      212.93      212.50     13.40 o 
   2  -2   6     2024.12     1856.10     44.12 o 
   3  -2   6        5.16       11.18      5.69 o 
   4  -2   6       39.55       42.46     10.07 o 
   5  -2   6        7.95        0.71      5.74 o 
   6  -2   6        4.72       -2.82      6.45 o 
   7  -2   6      199.90      200.56     21.51 o 
   8  -2   6      112.40      139.46     21.71 o 
  -8  -1   6       22.41       21.91     11.53 o 
  -7  -1   6       36.05       29.11     12.34 o 
  -6  -1   6       79.09       92.20     10.48 o 
  -5  -1   6      474.71      433.98     18.74 o 
  -4  -1   6      119.32      137.97     13.20 o 
  -3  -1   6      975.25     1008.22     14.61 o 
  -2  -1   6      786.80      790.62     16.79 o 
  -1  -1   6      947.06      909.26     54.75 o 
   0  -1   6      280.32      290.31     15.06 o 
   1  -1   6     1192.80     1354.25     34.65 o 
   2  -1   6     1251.29     1323.53     36.41 o 
   3  -1   6        1.12        0.65      4.43 o 
   4  -1   6      151.26      133.62     14.76 o 
   5  -1   6       83.37       50.52     11.13 o 
   6  -1   6       26.09       39.54     10.73 o 
   7  -1   6       77.31       74.34     15.31 o 
   8  -1   6      147.58      159.11     21.56 o 
  -8   0   6        9.35        8.61     12.24 o 
  -7   0   6       29.08       25.18     11.99 o 
  -6   0   6       69.98       83.51     16.17 o 
  -5   0   6      197.21      194.06     12.77 o 
  -4   0   6      694.25      655.44     19.35 o 
  -3   0   6        3.01        3.17      2.45 o 
  -2   0   6       10.35        8.10      2.27 o 
  -1   0   6       33.06       30.46      3.43 o 
   0   0   6     1594.25     1567.98     42.41 o 
   1   0   6        0.52        1.66      3.32 o 
   2   0   6       71.63       78.47      9.92 o 
   3   0   6      441.33      528.85     24.13 o 
   4   0   6        9.87        9.72      6.50 o 
   5   0   6       14.91       12.29      7.20 o 
   6   0   6      236.58      231.08     20.30 o 
   7   0   6       50.94       36.92     10.93 o 
   8   0   6       27.15       24.18     11.94 o 
  -8   1   6       39.58       46.29     15.41 o 
  -7   1   6       28.88       39.24     14.25 o 
  -6   1   6       29.50       16.97     10.63 o 
  -5   1   6       33.75       24.31     10.55 o 
  -4   1   6     1278.11     1322.18     20.58 o 
  -3   1   6      659.23      644.62     12.92 o 
  -2   1   6      492.81      529.82     11.23 o 
  -1   1   6     3577.40     3685.68     35.95 o 
   0   1   6       14.40       22.17      3.24 o 
   1   1   6      149.74      142.49      8.06 o 
   2   1   6     1538.31     1498.02     28.03 o 
   3   1   6      674.83      764.51     28.91 o 
   4   1   6      162.63      130.20     14.35 o 
   5   1   6       63.44       54.95     11.74 o 
   6   1   6       71.07       52.83     12.24 o 
   7   1   6      143.58      141.13     19.74 o 
   8   1   6       38.69       46.34     14.81 o 
  -7   2   6       30.13       35.81     14.56 o 
  -6   2   6       30.50       44.93     13.30 o 
  -5   2   6        0.54       -0.05      6.30 o 
  -4   2   6       10.47       12.55      3.85 o 
  -3   2   6       11.46       12.42      2.93 o 
  -2   2   6      809.55      773.86     14.08 o 
  -1   2   6       87.69       76.35      4.92 o 
   0   2   6     2505.81     2389.88     26.80 o 
   1   2   6       11.48       15.06      3.70 o 
   2   2   6      420.40      436.99     14.69 o 
   3   2   6       55.34       57.35      6.89 o 
   4   2   6      408.38      416.93     22.87 o 
   5   2   6        0.23        1.26      5.14 o 
   6   2   6       30.11       20.80      9.72 o 
   7   2   6        4.08       -2.17      7.45 o 
   8   2   6       26.80        9.57     12.39 o 
  -7   3   6        9.78        3.63      9.97 o 
  -6   3   6     1127.65     1356.37     54.14 o 
  -5   3   6      237.59      262.84     14.10 o 
  -4   3   6        0.05       -3.24      3.59 o 
  -3   3   6       18.89       28.58      3.66 o 
  -2   3   6      318.05      378.84     10.85 o 
  -1   3   6      108.39       99.75      5.49 o 
   0   3   6     4435.65     4568.70     46.45 o 
   1   3   6      468.91      419.70     13.68 o 
   2   3   6     2069.06     2081.63     34.87 o 
   3   3   6       62.34       68.41      7.54 o 
   4   3   6      388.40      378.49     15.74 o 
   5   3   6      162.22      138.46     17.43 o 
   6   3   6      159.46      187.72     21.36 o 
   7   3   6       25.17       23.82     10.53 o 
   8   3   6        8.89       13.75      7.92 o 
  -7   4   6        3.59        3.58     11.08 o 
  -6   4   6      204.80      223.78     26.29 o 
  -5   4   6       73.59       94.81     16.87 o 
  -4   4   6        0.39       -7.15      3.61 o 
  -3   4   6      172.04      169.22     10.86 o 
  -2   4   6      664.98      653.53     13.06 o 
  -1   4   6      111.62      116.38      5.89 o 
   0   4   6      245.73      235.05      7.64 o 
   1   4   6      146.05      136.59      6.03 o 
   2   4   6      323.44      344.64     13.46 o 
   3   4   6       92.14       88.44     16.04 o 
   4   4   6       80.03       91.75      9.80 o 
   5   4   6       41.22       32.03     10.58 o 
   6   4   6        2.88       -0.05      7.45 o 
   7   4   6       49.81       59.08     15.21 o 
   8   4   6        5.63        9.97      9.97 o 
  -7   5   6        0.80        3.02     10.27 o 
  -6   5   6        2.77        2.01      9.27 o 
  -5   5   6      205.27      203.70     31.38 o 
  -4   5   6      375.92      374.25     16.63 o 
  -3   5   6        1.08       -3.66      3.26 o 
  -2   5   6      363.66      353.52     14.37 o 
  -1   5   6      149.46      144.26      6.49 o 
   0   5   6       23.36       22.41      4.00 o 
   1   5   6      769.12      755.99     19.31 o 
   2   5   6      172.05      162.43     15.11 o 
   3   5   6        0.88        2.49      3.73 o 
   4   5   6      185.91      186.65     27.50 o 
   5   5   6        1.67        2.43      4.77 o 
   6   5   6       69.70       98.01     16.87 o 
   7   5   6       10.77        3.78      9.37 o 
   8   5   6       18.75       10.88      9.87 o 
  -6   6   6        3.94        4.20      6.21 o 
  -5   6   6        5.46       -0.22     10.53 o 
  -4   6   6       14.16        9.68      5.81 o 
  -3   6   6        0.95       -0.15      3.84 o 
  -2   6   6        0.06        2.29      3.60 o 
  -1   6   6        0.03       -2.25      2.78 o 
   0   6   6      215.63      214.05      7.90 o 
   1   6   6       37.51       42.35      4.16 o 
   2   6   6      265.00      277.80     27.12 o 
   3   6   6       47.51       53.05     13.55 o 
   4   6   6      545.24      529.37     20.15 o 
   5   6   6        1.82        7.71      7.98 o 
   6   6   6        4.37       -0.32      5.39 o 
   7   6   6       46.39       60.84     15.26 o 
  -6   7   6        1.44        0.28      6.55 o 
  -5   7   6        7.75        6.32      9.34 o 
  -4   7   6       83.17       73.53     14.51 o 
  -3   7   6       59.35       49.51     11.58 o 
  -2   7   6      354.92      376.43     16.20 o 
  -1   7   6      213.32      199.49     11.57 o 
   0   7   6       10.78       13.49      2.93 o 
   1   7   6        2.60        8.76      5.79 o 
   2   7   6        0.08        3.30      5.59 o 
   3   7   6      371.36      385.63     16.61 o 
   4   7   6      707.31      692.74     23.59 o 
   5   7   6       71.31       55.24      9.55 o 
   6   7   6       45.90       48.98      9.70 o 
   7   7   6       44.33       30.47     14.10 o 
  -5   8   6        0.25       -1.06      8.46 o 
  -4   8   6        7.52        5.64      8.91 o 
  -3   8   6        7.74        3.53      7.91 o 
  -2   8   6      142.63      149.34     17.88 o 
  -1   8   6       61.65       75.10     13.45 o 
   0   8   6        2.78        1.26      7.20 o 
   1   8   6        0.37        3.25      3.83 o 
   2   8   6       66.32       74.92     16.12 o 
   3   8   6       18.82       11.91      5.25 o 
   4   8   6       49.84       61.10      9.70 o 
   5   8   6       20.70       20.58      7.35 o 
   6   8   6        8.55        9.45      6.35 o 
   7   8   6        4.48        8.81      7.44 o 
  -5   9   6        2.14       -1.16     10.33 o 
  -4   9   6       52.06       56.51     14.51 o 
  -3   9   6       31.87       28.36     11.13 o 
  -2   9   6        9.64       18.53      9.52 o 
  -1   9   6       23.38       48.86     13.30 o 
   0   9   6      274.17      234.96     21.51 o 
   1   9   6        9.30        3.27      6.32 o 
   2   9   6        8.37        3.76      5.94 o 
   3   9   6       10.14       17.83      6.36 o 
   4   9   6       31.54       38.20     10.78 o 
   5   9   6       17.09       12.59     10.22 o 
   6   9   6       22.29       17.32     11.46 o 
  -4  10   6        0.34       -3.17      9.02 o 
  -3  10   6       19.83       10.93     11.03 o 
  -2  10   6        5.88       15.46     10.27 o 
  -1  10   6       21.62       29.41     11.58 o 
   0  10   6       10.90       24.28      9.92 o 
   1  10   6       10.68       18.84      8.86 o 
   2  10   6        0.00        3.08      4.91 o 
   3  10   6       11.47       18.26      7.03 o 
   4  10   6        5.00       -2.67      5.90 o 
   5  10   6       11.57        4.01      7.48 o 
   6  10   6       18.50       23.85      8.54 o 
  -3  11   6       23.60        9.37     11.03 o 
  -2  11   6       51.44       41.25     13.95 o 
  -1  11   6        3.66       -5.94      7.20 o 
   0  11   6        6.41        4.84      7.91 o 
   1  11   6       68.93       82.90     15.41 o 
   2  11   6        0.74       -8.11      4.78 o 
   3  11   6      141.07      169.51     14.72 o 
   4  11   6        0.13        3.80      5.56 o 
   5  11   6        8.04        1.24      6.64 o 
  -2  12   6       17.03       15.82     11.99 o 
  -1  12   6       11.50        8.36      9.72 o 
   0  12   6       51.83       46.54     13.25 o 
   1  12   6        0.40        7.30      7.96 o 
   2  12   6        4.04        3.83      7.71 o 
   3  12   6       63.06       58.48     14.35 o 
   4  12   6        0.59        7.99      6.99 o 
   0  13   6        4.07       -0.20      8.97 o 
   1  13   6        0.66       -7.05      8.06 o 
   2  13   6        7.49       12.54      9.57 o 
  -3 -12   7        2.04        3.17     10.83 o 
  -2 -12   7        1.52       -4.23      8.71 o 
  -1 -12   7      153.86      194.72     24.28 o 
   0 -12   7        0.04        6.85     10.48 o 
   1 -12   7        4.63        0.30     10.48 o 
  -4 -11   7       64.29       69.76     17.43 o 
  -3 -11   7       30.73       25.84     13.45 o 
  -2 -11   7        3.74       -8.01      9.07 o 
  -1 -11   7        2.79       11.13      9.77 o 
   0 -11   7       13.62        5.59      9.47 o 
   1 -11   7        1.40       13.86      7.08 o 
   2 -11   7       66.10       58.02     15.41 o 
   3 -11   7        3.66        0.40     10.27 o 
  -5 -10   7       10.14        5.59      9.72 o 
  -4 -10   7        0.14        6.60      9.62 o 
  -3 -10   7        5.69        0.35      8.86 o 
  -2 -10   7       16.25       18.48     10.33 o 
  -1 -10   7        5.38       12.69      9.77 o 
   0 -10   7       69.08       64.96      9.68 o 
   1 -10   7        2.89        2.19      5.78 o 
   2 -10   7        0.00       13.27      7.00 o 
   3 -10   7        9.18       15.66      9.67 o 
   4 -10   7        0.07       11.48     12.09 o 
  -6  -9   7       16.04       32.54     14.25 o 
  -5  -9   7       92.44      101.44     20.60 o 
  -4  -9   7       61.80       52.58     14.96 o 
  -3  -9   7        2.70       -3.93      8.01 o 
  -2  -9   7        4.57       10.48      9.37 o 
  -1  -9   7        9.12        9.97      8.86 o 
   0  -9   7       23.63       16.25      5.68 o 
   1  -9   7       12.40       10.54      6.32 o 
   2  -9   7       33.62       40.66      8.40 o 
   3  -9   7       24.59       24.64      8.17 o 
   4  -9   7        2.32       -0.65      8.66 o 
   5  -9   7        0.89       -1.26     10.78 o 
  -6  -8   7        8.55       -8.97      7.76 o 
  -5  -8   7       20.52       37.17     13.55 o 
  -4  -8   7        6.79       10.68      8.66 o 
  -3  -8   7      195.39      175.63     20.90 o 
  -2  -8   7      177.32      229.32     22.11 o 
  -1  -8   7       49.39       53.69     12.84 o 
   0  -8   7       25.77       38.53     12.42 o 
   1  -8   7       11.30        1.93      5.11 o 
   2  -8   7       50.93       52.65      8.60 o 
   3  -8   7       37.90       39.00      8.32 o 
   4  -8   7        0.04        0.85      6.26 o 
   5  -8   7        6.65        7.96     11.68 o 
  -6  -7   7       29.90       51.63     14.81 o 
  -5  -7   7       15.84        3.68      9.62 o 
  -4  -7   7      133.00      129.95     18.64 o 
  -3  -7   7      158.38      114.58     17.33 o 
  -2  -7   7      166.73      173.01     18.84 o 
  -1  -7   7       75.38       91.31     14.30 o 
   0  -7   7      487.06      499.47     17.69 o 
   1  -7   7       73.56       84.34     10.63 o 
   2  -7   7        0.10       -0.70      8.21 o 
   3  -7   7        2.87        2.69      6.52 o 
   4  -7   7       32.84       41.46      8.37 o 
   5  -7   7        0.59        7.00     11.33 o 
   6  -7   7        6.33       17.43     13.90 o 
  -7  -6   7        0.54       -6.05      6.38 o 
  -6  -6   7       85.38      119.37     20.25 o 
  -5  -6   7        0.05        0.76      8.21 o 
  -4  -6   7      259.86      256.31     22.87 o 
  -3  -6   7       10.62       15.46      8.11 o 
  -2  -6   7       23.86       20.45      8.71 o 
  -1  -6   7       93.58       88.51      7.88 o 
   0  -6   7      118.24      123.82      9.52 o 
   1  -6   7      501.85      498.50     18.11 o 
   2  -6   7       34.31       35.19      6.87 o 
   3  -6   7        6.19        8.40      5.47 o 
   4  -6   7       20.35       13.64      6.78 o 
   5  -6   7       86.88      100.42     30.14 o 
   6  -6   7       51.82       83.96     21.76 o 
  -7  -5   7      135.09      132.25     14.43 o 
  -6  -5   7        1.15        2.43      8.08 o 
  -5  -5   7        1.94        5.51      5.84 o 
  -4  -5   7       36.47       33.59     10.48 o 
  -3  -5   7      231.26      214.21     19.64 o 
  -2  -5   7        6.02       -2.32      4.63 o 
  -1  -5   7       90.51       95.17      7.81 o 
   0  -5   7       26.32       27.71      5.56 o 
   1  -5   7        7.68        8.31      6.45 o 
   2  -5   7        2.97       -2.67      4.94 o 
   3  -5   7      149.05      146.47     15.16 o 
   4  -5   7       92.74      104.06     14.35 o 
   5  -5   7        5.00        4.63      8.06 o 
   6  -5   7       18.70       -2.67      9.02 o 
   7  -5   7        3.80       -2.62     18.48 o 
  -7  -4   7        0.07        4.56      6.47 o 
  -6  -4   7       15.74       27.02     14.83 o 
  -5  -4   7       26.57       21.71      6.62 o 
  -4  -4   7       21.34       25.44     10.95 o 
  -3  -4   7        0.02       -1.71      4.48 o 
  -2  -4   7      127.51      136.95     14.96 o 
  -1  -4   7      112.45      102.45     12.64 o 
   0  -4   7       62.20       63.66     10.78 o 
   1  -4   7      868.75      842.13     30.02 o 
   2  -4   7        6.44        8.91      6.50 o 
   3  -4   7       67.27       68.80     11.53 o 
   4  -4   7        5.40       -6.35      5.44 o 
   5  -4   7       39.90       43.32     11.84 o 
   6  -4   7      227.68      268.75     23.82 o 
   7  -4   7        8.05        0.50     10.38 o 
  -7  -3   7       69.09       73.00     11.46 o 
  -6  -3   7        1.26        5.97     10.15 o 
  -5  -3   7      121.42      116.51     14.91 o 
  -4  -3   7      458.38      449.27     17.79 o 
  -3  -3   7       23.55       25.91      5.66 o 
  -2  -3   7     2236.06     2177.59     53.34 o 
  -1  -3   7      158.76      135.08     13.75 o 
   0  -3   7       63.67       67.49     10.43 o 
   1  -3   7      220.83      237.23     15.71 o 
   2  -3   7      898.15      853.00     30.17 o 
   3  -3   7       11.86       20.60      7.45 o 
   4  -3   7      359.55      346.52     21.91 o 
   5  -3   7       92.99      114.43     15.66 o 
   6  -3   7       39.69       20.15     10.38 o 
   7  -3   7       10.29        9.62     11.08 o 
  -7  -2   7       12.08        8.91     14.20 o 
  -6  -2   7      157.24      170.42     22.24 o 
  -5  -2   7        0.65       -4.72      3.56 o 
  -4  -2   7      137.82      123.45     10.40 o 
  -3  -2   7        5.16        2.44      3.51 o 
  -2  -2   7      978.57      934.35     22.69 o 
  -1  -2   7       89.62      104.06     11.53 o 
   0  -2   7     3257.03     3032.66     60.34 o 
   1  -2   7      296.68      270.82     16.12 o 
   2  -2   7       77.12       63.51     10.07 o 
   3  -2   7       38.96       42.51      9.57 o 
   4  -2   7     1405.80     1492.76     46.34 o 
   5  -2   7       22.71        5.19      7.05 o 
   6  -2   7      297.46      306.83     23.62 o 
   7  -2   7        0.36        7.45      8.46 o 
  -7  -1   7        0.15        0.86      8.81 o 
  -6  -1   7       35.15       50.36     10.12 o 
  -5  -1   7       82.56       71.73      9.08 o 
  -4  -1   7       47.85       39.40      6.69 o 
  -3  -1   7      309.44      287.53     12.84 o 
  -2  -1   7      239.83      242.01      7.61 o 
  -1  -1   7      120.69      127.33     11.94 o 
   0  -1   7      472.90      463.97     20.30 o 
   1  -1   7      409.34      396.23     19.19 o 
   2  -1   7      121.05      115.44     12.64 o 
   3  -1   7       50.89       69.20     11.53 o 
   4  -1   7      200.74      206.96     18.08 o 
   5  -1   7        8.06        9.32      7.55 o 
   6  -1   7       57.90       24.38     10.58 o 
   7  -1   7       10.85       -2.92      8.91 o 
   8  -1   7        0.30       -3.98     10.33 o 
  -7   0   7       10.37       -6.40      8.97 o 
  -6   0   7       48.04       35.56     12.44 o 
  -5   0   7      226.29      223.53     13.42 o 
  -4   0   7      253.00      268.86     13.10 o 
  -3   0   7      117.33      131.42      9.13 o 
  -2   0   7     1276.27     1327.39     19.49 o 
  -1   0   7     2191.29     2353.49     33.61 o 
   0   0   7       31.65       34.08      8.74 o 
   1   0   7     2200.01     2396.88     51.63 o 
   2   0   7     1870.04     1958.44     48.80 o 
   3   0   7     2554.58     2680.04     61.50 o 
   4   0   7      133.15      168.22     16.87 o 
   5   0   7      139.46      145.21     17.48 o 
   6   0   7       75.59       84.31     15.21 o 
   7   0   7        0.07       10.27      8.66 o 
   8   0   7       52.69       46.64     14.35 o 
  -7   1   7        5.19       10.27     11.33 o 
  -6   1   7       72.12       74.24     16.57 o 
  -5   1   7      362.75      384.45     26.64 o 
  -4   1   7       50.24       50.99      6.98 o 
  -3   1   7        0.68        0.89      2.30 o 
  -2   1   7       29.13       34.53      7.10 o 
  -1   1   7       30.16       30.77      3.86 o 
   0   1   7     1232.55     1164.81     68.75 o 
   1   1   7      202.00      225.77     10.38 o 
   2   1   7      907.91      854.42     41.88 o 
   3   1   7       84.49       95.90     12.84 o 
   4   1   7       88.12       89.50     13.45 o 
   5   1   7      130.82      111.21     15.41 o 
   6   1   7       32.58       38.83     10.48 o 
   7   1   7        2.57        2.92      6.65 o 
   8   1   7       11.40        6.80      9.57 o 
  -7   2   7        3.44        1.86     10.33 o 
  -6   2   7      170.55      162.78     23.22 o 
  -5   2   7       11.79        0.55      6.95 o 
  -4   2   7     1711.95     1762.22     32.61 o 
  -3   2   7      245.92      261.53     12.27 o 
  -2   2   7       36.89       35.13      4.09 o 
  -1   2   7      288.35      349.35     12.73 o 
   0   2   7     1437.08     1521.54     21.46 o 
   1   2   7       20.78       15.08      4.01 o 
   2   2   7      512.16      481.16     16.22 o 
   3   2   7       11.96       10.28      4.03 o 
   4   2   7      116.51       78.87     12.49 o 
   5   2   7      192.42      201.57     19.14 o 
   6   2   7        0.07       -0.60      6.20 o 
   7   2   7       24.82       29.26     12.14 o 
   8   2   7        4.42        4.63     11.53 o 
  -7   3   7        3.53        0.71      9.52 o 
  -6   3   7        0.54       -0.45      7.55 o 
  -5   3   7      292.70      290.01     26.19 o 
  -4   3   7      243.22      227.34     12.42 o 
  -3   3   7      129.94      126.06      6.86 o 
  -2   3   7      678.89      629.27     13.57 o 
  -1   3   7     1160.73     1152.90     18.56 o 
   0   3   7        1.56        0.56      2.13 o 
   1   3   7      117.33      136.98      9.03 o 
   2   3   7     1269.75     1321.10     28.11 o 
   3   3   7      136.58      136.08     13.10 o 
   4   3   7      476.61      434.20     32.23 o 
   5   3   7      287.91      328.14     22.72 o 
   6   3   7       12.19       13.95      8.81 o 
   7   3   7       25.89       15.56     10.07 o 
   8   3   7       28.61       32.94     15.31 o 
  -7   4   7       25.60       46.03     14.86 o 
  -6   4   7       62.04       78.17     17.23 o 
  -5   4   7       46.97       41.25     12.24 o 
  -4   4   7       73.69       77.22     13.20 o 
  -3   4   7       88.57      100.24      9.18 o 
  -2   4   7       21.96       29.25      4.08 o 
  -1   4   7      419.22      384.04     10.48 o 
   0   4   7       81.55       86.97      6.00 o 
   1   4   7      858.81      877.15     15.88 o 
   2   4   7       32.54       28.37      5.41 o 
   3   4   7      329.61      349.87     15.22 o 
   4   4   7       53.97       38.74      7.74 o 
   5   4   7      590.87      540.53     30.22 o 
   6   4   7        0.75       -0.30      6.95 o 
   7   4   7      113.29      167.97     24.33 o 
   8   4   7        0.39        8.41     13.80 o 
  -6   5   7        6.43       15.01     10.98 o 
  -5   5   7        3.60        5.30      5.41 o 
  -4   5   7       46.53       44.05      7.70 o 
  -3   5   7       13.45        9.05      6.85 o 
  -2   5   7       65.70       73.46      8.76 o 
  -1   5   7        8.00        8.17      4.08 o 
   0   5   7      159.27      152.63      6.98 o 
   1   5   7       32.88       30.72      3.85 o 
   2   5   7        6.15        6.16      3.68 o 
   3   5   7       29.19       23.07      5.59 o 
   4   5   7       32.83       27.35      6.84 o 
   5   5   7        2.49       -1.89      4.63 o 
   6   5   7       11.08        2.32      7.76 o 
   7   5   7       12.20       15.87     10.68 o 
  -6   6   7        5.22       20.40     12.24 o 
  -5   6   7        3.95        0.29      6.20 o 
  -4   6   7        3.14        2.02      6.72 o 
  -3   6   7        7.92        7.07      4.82 o 
  -2   6   7       93.81       88.24      9.15 o 
  -1   6   7        2.29        0.05      3.41 o 
   0   6   7      422.42      454.17     11.91 o 
   1   6   7      280.32      296.52     13.03 o 
   2   6   7       48.42       42.15      6.91 o 
   3   6   7       51.65       55.68      8.16 o 
   4   6   7        1.86        2.63      4.61 o 
   5   6   7       34.84       20.56      7.37 o 
   6   6   7        1.08       -4.10      5.18 o 
   7   6   7       60.61       40.14     14.25 o 
  -6   7   7       54.55       44.67     14.35 o 
  -5   7   7      100.65       97.46     19.72 o 
  -4   7   7        9.23       11.66      7.93 o 
  -3   7   7      344.18      328.21     16.61 o 
  -2   7   7        0.14       -1.17      4.03 o 
  -1   7   7        1.05       -1.51      4.00 o 
   0   7   7      255.50      263.40      9.57 o 
   1   7   7      516.20      543.24     20.17 o 
   2   7   7      556.81      574.31     20.12 o 
   3   7   7        7.33        8.46      4.80 o 
   4   7   7       36.09       29.65      7.45 o 
   5   7   7       31.27       50.09     11.94 o 
   6   7   7       22.77       34.79     12.29 o 
   7   7   7       23.78       23.22     12.89 o 
  -5   8   7        2.79        4.04      6.46 o 
  -4   8   7        5.92       11.05     13.75 o 
  -3   8   7        9.38       12.85      6.34 o 
  -2   8   7       11.58       17.20      8.51 o 
  -1   8   7       23.36       17.09      5.26 o 
   0   8   7       35.11       21.61      9.62 o 
   1   8   7      138.39      142.91     11.00 o 
   2   8   7      196.27      182.33     12.38 o 
   3   8   7       42.35       42.25     14.23 o 
   4   8   7      196.55      219.35     15.54 o 
   5   8   7      137.95      171.32     15.57 o 
   6   8   7        0.29       -4.53     12.06 o 
   7   8   7        0.15       10.12     12.09 o 
  -5   9   7        5.67       14.96     10.73 o 
  -4   9   7       12.21       18.22      7.80 o 
  -3   9   7        2.54        1.66      6.20 o 
  -2   9   7        8.36        9.29      9.14 o 
  -1   9   7       41.49       64.27     14.56 o 
   0   9   7        0.44       -3.37      6.70 o 
   1   9   7       64.34       49.06     12.14 o 
   2   9   7       10.61        2.05      4.36 o 
   3   9   7       18.80       11.21      7.28 o 
   4   9   7      122.23      111.60     16.12 o 
   5   9   7        0.67       -6.16      7.35 o 
   6   9   7       51.49       59.57     11.19 o 
  -4  10   7        0.10       -3.48      6.02 o 
  -3  10   7        5.53       -4.08      5.98 o 
  -2  10   7       10.82       12.09     10.93 o 
  -1  10   7      143.93      167.77     20.90 o 
   0  10   7       14.07       23.22     10.88 o 
   1  10   7       61.14       29.41     10.78 o 
   2  10   7       22.37       26.54      7.06 o 
   3  10   7       20.01       14.45      6.38 o 
   4  10   7        1.95       -0.15      5.83 o 
   5  10   7       24.63       44.80     17.45 o 
  -3  11   7        2.41        5.99     10.98 o 
  -2  11   7       32.53       14.71     10.78 o 
  -1  11   7      181.74      238.94     24.83 o 
   0  11   7       69.34       95.24     18.53 o 
   1  11   7        9.77       25.79     10.27 o 
   2  11   7       39.13       32.94     11.63 o 
   3  11   7       10.97        9.43      6.30 o 
   4  11   7       14.08       10.12      6.83 o 
   5  11   7       33.73       36.72     11.33 o 
  -1  12   7        4.44       10.07     10.98 o 
   0  12   7        0.28       -2.22      9.22 o 
   1  12   7        0.31       -8.71      6.35 o 
   2  12   7       25.39       29.97     11.79 o 
   3  12   7        3.37       11.38     10.33 o 
  -1 -12   8       10.55       12.14     12.34 o 
  -3 -11   8        2.90        1.96     10.78 o 
  -2 -11   8        1.41        0.76      9.72 o 
  -1 -11   8        2.04       -0.25      9.07 o 
   0 -11   8      120.75       94.84     17.17 o 
   1 -11   8        3.19        4.05      8.64 o 
   2 -11   8       74.23       77.57     11.99 o 
  -4 -10   8        0.02        6.80     10.48 o 
  -3 -10   8        1.49        3.07      9.37 o 
  -2 -10   8       17.92       23.42     11.48 o 
  -1 -10   8        0.07        1.16      9.17 o 
   0 -10   8        1.51        8.66      9.37 o 
   1 -10   8       83.29       77.17     11.16 o 
   2 -10   8       99.39       97.82     12.52 o 
   3 -10   8        4.86       -1.71      9.42 o 
  -5  -9   8        1.48       14.86     11.38 o 
  -4  -9   8        0.03       -2.52      8.16 o 
  -3  -9   8       59.91       75.10     15.97 o 
  -2  -9   8      305.50      296.96     26.44 o 
  -1  -9   8       44.30       47.65     13.15 o 
   0  -9   8       56.13       76.71     15.76 o 
   1  -9   8      170.17      165.47     13.65 o 
   2  -9   8       73.97       73.84     10.60 o 
   3  -9   8        0.37       -5.75      5.38 o 
   4  -9   8        3.17       -0.81     10.63 o 
  -6  -8   8        0.82       -2.01     10.88 o 
  -5  -8   8      166.31      183.43     24.18 o 
  -4  -8   8        0.03       -7.91      6.50 o 
  -3  -8   8       11.81       21.15     10.22 o 
  -2  -8   8        8.82       -2.52      7.15 o 
  -1  -8   8       10.25       30.02     10.43 o 
   0  -8   8       19.02       25.30      9.75 o 
   1  -8   8      143.08      127.63     17.60 o 
   2  -8   8       64.04       57.28      9.62 o 
   3  -8   8        0.02       -3.40      6.08 o 
   4  -8   8       21.72       44.00     14.33 o 
   5  -8   8        0.40       -9.67      9.27 o 
  -6  -7   8       13.51        5.44     10.83 o 
  -5  -7   8        0.73        2.42      9.17 o 
  -4  -7   8      209.76      225.94     23.52 o 
  -3  -7   8       18.35       14.10      9.07 o 
  -2  -7   8       33.21       28.81     10.68 o 
  -1  -7   8      155.97      158.15     18.59 o 
   0  -7   8       84.76      107.18      9.85 o 
   1  -7   8        0.01        2.58      4.65 o 
   2  -7   8        1.73        0.48      5.13 o 
   3  -7   8        1.65        2.98      5.46 o 
   4  -7   8        0.03        1.18      6.53 o 
   5  -7   8        1.10       14.12      8.27 o 
  -6  -6   8      125.50      149.99     22.66 o 
  -5  -6   8        0.33        5.19      7.71 o 
  -4  -6   8        2.84       -2.07      6.20 o 
  -3  -6   8      297.20      286.23     22.51 o 
  -2  -6   8      125.45      133.77     16.92 o 
  -1  -6   8      181.72      162.78     17.63 o 
   0  -6   8      285.35      300.19     14.08 o 
   1  -6   8        0.12        3.44      4.37 o 
   2  -6   8       54.03       44.32     10.88 o 
   3  -6   8       49.90       33.49     10.02 o 
   4  -6   8       28.76       33.29     10.78 o 
   5  -6   8       28.77       27.00     10.78 o 
   6  -6   8       31.74       44.52     19.64 o 
  -7  -5   8       11.84        3.64      6.87 o 
  -6  -5   8       29.13       18.16      7.51 o 
  -5  -5   8        0.06        3.73      7.45 o 
  -4  -5   8       37.48       56.36     13.55 o 
  -3  -5   8      127.11      124.86     16.42 o 
  -2  -5   8        0.11       -1.96      5.59 o 
  -1  -5   8       18.96       21.51      7.91 o 
   0  -5   8      131.70      138.36     15.92 o 
   1  -5   8      243.64      236.07     18.03 o 
   2  -5   8      163.16      165.25     16.17 o 
   3  -5   8       84.03       93.03     14.56 o 
   4  -5   8       24.06       26.64      9.97 o 
   5  -5   8       41.42       42.21     12.34 o 
   6  -5   8       15.37       18.94     11.23 o 
  -7  -4   8       18.25       20.11      8.23 o 
  -6  -4   8       55.48       45.16      9.67 o 
  -5  -4   8       14.84       14.53     12.36 o 
  -4  -4   8      251.73      253.69     38.86 o 
  -3  -4   8      291.49      340.83     22.92 o 
  -2  -4   8        4.89       -4.13      4.73 o 
  -1  -4   8      903.21      873.40     33.59 o 
   0  -4   8       96.00      109.85     14.00 o 
   1  -4   8      339.08      300.59     18.89 o 
   2  -4   8      149.54      128.23     14.81 o 
   3  -4   8      131.48      131.25     15.31 o 
   4  -4   8        4.45        5.39      7.25 o 
   5  -4   8       50.78       40.19     11.89 o 
   6  -4   8        0.11       18.48     10.12 o 
   7  -4   8        4.63       -1.86      9.87 o 
  -7  -3   8        0.70      -13.06      8.51 o 
  -6  -3   8      106.41      124.23     13.26 o 
  -5  -3   8        1.29        1.31      4.80 o 
  -4  -3   8      614.52      608.41     21.55 o 
  -3  -3   8      250.73      210.03     18.33 o 
  -2  -3   8       16.32       18.69      7.20 o 
  -1  -3   8        2.37        6.95      5.84 o 
   0  -3   8        0.06       14.76      6.40 o 
   1  -3   8      181.66      217.58     16.57 o 
   2  -3   8       59.82       78.92     11.89 o 
   3  -3   8      286.87      279.53     19.64 o 
   4  -3   8      587.77      546.58     28.36 o 
   5  -3   8       27.84       16.72      9.27 o 
   6  -3   8       38.74       45.23     13.15 o 
   7  -3   8       10.52        3.42     10.07 o 
  -7  -2   8       12.48       -1.71      8.31 o 
  -6  -2   8      100.09       74.34     19.01 o 
  -5  -2   8      186.62      161.50     26.57 o 
  -4  -2   8     1707.62     1654.48     35.53 o 
  -3  -2   8       78.88       87.76     14.63 o 
  -2  -2   8       50.42       53.64      9.87 o 
  -1  -2   8      172.54      158.55     14.86 o 
   0  -2   8       20.07       19.24      6.35 o 
   1  -2   8      194.59      185.40     14.51 o 
   2  -2   8        4.63        6.55      5.84 o 
   3  -2   8      202.61      198.24     17.73 o 
   4  -2   8       18.64       38.13     10.33 o 
   5  -2   8       19.27        9.82      9.22 o 
   6  -2   8       98.14       91.01     16.07 o 
   7  -2   8      158.89      193.00     22.26 o 
  -7  -1   8       77.09       47.50     14.56 o 
  -6  -1   8       72.58       57.87      9.83 o 
  -5  -1   8       21.35       17.06      5.71 o 
  -4  -1   8       51.65       49.32      7.53 o 
  -3  -1   8        7.63       12.36      4.21 o 
  -2  -1   8      236.11      256.46      8.70 o 
  -1  -1   8       44.83       54.14      9.37 o 
   0  -1   8      406.82      455.01     21.56 o 
   1  -1   8        5.10        2.17      4.89 o 
   2  -1   8      657.48      616.13     26.69 o 
   3  -1   8      276.96      290.21     20.25 o 
   4  -1   8      209.39      203.23     19.34 o 
   5  -1   8       46.56       55.55     13.15 o 
   6  -1   8       71.55       81.90     15.26 o 
   7  -1   8       72.55       86.88     17.17 o 
  -7   0   8        6.67        6.09     10.73 o 
  -6   0   8      210.32      236.12     25.79 o 
  -5   0   8      542.51      518.10     19.82 o 
  -4   0   8      296.53      302.25     16.72 o 
  -3   0   8        2.38        2.96      3.28 o 
  -2   0   8       10.23       14.53      3.18 o 
  -1   0   8     1087.99     1043.38     18.21 o 
   0   0   8       26.56       35.85      5.45 o 
   1   0   8     2159.22     1963.13     48.05 o 
   2   0   8       28.27       41.65      9.12 o 
   3   0   8       21.35       20.05      7.86 o 
   4   0   8      145.44      179.15     18.18 o 
   5   0   8     1010.58     1012.77     40.54 o 
   6   0   8      313.61      360.37     25.49 o 
   7   0   8       13.60       23.17     10.93 o 
  -7   1   8       55.39       64.72     17.33 o 
  -6   1   8       82.90       80.54     17.33 o 
  -5   1   8      126.11      134.83     18.99 o 
  -4   1   8       32.44       36.82      6.31 o 
  -3   1   8      376.71      388.49     12.77 o 
  -2   1   8      940.84      945.16     17.31 o 
  -1   1   8       71.68       89.15      5.99 o 
   0   1   8      825.97      877.97     27.05 o 
   1   1   8       19.49       28.27      5.24 o 
   2   1   8        3.42       -1.23      3.22 o 
   3   1   8      254.69      231.18     17.98 o 
   4   1   8      278.77      317.21     22.51 o 
   5   1   8       94.24      112.67     16.97 o 
   6   1   8      232.33      223.07     22.26 o 
   7   1   8       20.20       17.78     10.17 o 
  -7   2   8       22.07       10.38     12.29 o 
  -6   2   8       27.24       57.87     16.37 o 
  -5   2   8       12.23        5.14      7.40 o 
  -4   2   8       23.09       24.28     10.17 o 
  -3   2   8       47.14       50.57      5.31 o 
  -2   2   8      110.35       89.07      6.13 o 
  -1   2   8       35.53       49.24      8.64 o 
   0   2   8       17.85       11.46      3.10 o 
   1   2   8       37.48       51.96      6.83 o 
   2   2   8      100.59      103.13      9.23 o 
   3   2   8        2.83        3.01      3.73 o 
   4   2   8       78.93       46.44     11.03 o 
   5   2   8        0.05        4.38      6.35 o 
   6   2   8        0.05        0.40      6.85 o 
   7   2   8       10.31        0.00      7.86 o 
  -7   3   8        0.27       -9.17      9.62 o 
  -6   3   8      108.69      122.34     20.60 o 
  -5   3   8       68.88       81.95     16.67 o 
  -4   3   8       42.66       39.14      6.91 o 
  -3   3   8      164.54      196.41     26.87 o 
  -2   3   8       37.42       44.88      4.98 o 
  -1   3   8        2.49        3.03      2.73 o 
   0   3   8        3.20        4.72      2.79 o 
   1   3   8       27.50       38.40      5.91 o 
   2   3   8       66.54       64.52      9.34 o 
   3   3   8      689.15      651.99     21.37 o 
   4   3   8      261.71      261.50     19.39 o 
   5   3   8       93.50      111.71     16.52 o 
   6   3   8        0.22       -3.78      6.04 o 
   7   3   8        9.89       -4.38      8.86 o 
  -6   4   8       73.90       30.52     12.89 o 
  -5   4   8        0.06       -1.96      8.46 o 
  -4   4   8       68.94       70.41     12.49 o 
  -3   4   8      133.67      141.55     10.81 o 
  -2   4   8      354.62      341.97     10.74 o 
  -1   4   8     1058.48     1071.81     27.78 o 
   0   4   8        0.95       -0.53      2.27 o 
   1   4   8       81.58       79.90      8.08 o 
   2   4   8      195.04      201.30     31.15 o 
   3   4   8     1187.97     1231.23     36.47 o 
   4   4   8      151.29      121.58     47.42 o 
   5   4   8      150.69      168.12     20.15 o 
   6   4   8       20.49       26.09     10.38 o 
   7   4   8       75.65       77.41     17.58 o 
  -6   5   8       16.17       29.97     12.99 o 
  -5   5   8       10.16       14.61      9.52 o 
  -4   5   8        1.05        3.23      5.36 o 
  -3   5   8      107.58      115.44     10.47 o 
  -2   5   8        1.49        4.12      3.78 o 
  -1   5   8      470.94      466.97     15.33 o 
   0   5   8        0.44       -2.54      2.70 o 
   1   5   8       89.45      100.97      6.45 o 
   2   5   8        0.07        2.49      5.01 o 
   3   5   8       96.83       89.59     10.08 o 
   4   5   8        3.49       11.02      5.78 o 
   5   5   8      276.85      265.47     17.58 o 
   6   5   8       66.03       45.73     14.20 o 
   7   5   8       32.87       32.28     13.45 o 
  -6   6   8       17.90        6.25     10.17 o 
  -5   6   8       23.26       18.88      7.95 o 
  -4   6   8       18.50        8.27      7.83 o 
  -3   6   8       15.61       21.60     10.25 o 
  -2   6   8      142.46      145.44     13.37 o 
  -1   6   8      171.33      169.37     15.03 o 
   0   6   8      184.06      181.32      8.40 o 
   1   6   8      275.99      254.51     12.94 o 
   2   6   8       66.23       53.84     18.46 o 
   3   6   8      126.46       94.10     10.72 o 
   4   6   8       23.91       31.26     11.96 o 
   5   6   8       42.18       49.49      9.90 o 
   6   6   8        3.52       10.82      7.02 o 
   7   6   8       23.47       23.52     14.86 o 
  -5   7   8        2.79       -4.62     12.94 o 
  -4   7   8        3.68        7.59      6.19 o 
  -3   7   8       55.06       69.41      9.83 o 
  -2   7   8        0.16        0.25      9.80 o 
  -1   7   8      174.36      194.83     12.64 o 
   0   7   8      134.12      127.18     17.12 o 
   1   7   8        0.63        2.18      4.63 o 
   2   7   8       87.49       84.31      9.96 o 
   3   7   8       22.32       10.20      6.23 o 
   4   7   8       53.01       79.84     11.41 o 
   5   7   8        7.03       -0.47      5.81 o 
   6   7   8        4.64       -5.18      6.40 o 
   7   7   8        8.55        2.07     10.53 o 
  -5   8   8        3.84        0.42      7.03 o 
  -4   8   8        4.91       10.45      7.09 o 
  -3   8   8       46.32       29.54      7.92 o 
  -2   8   8       17.56       22.57      6.83 o 
  -1   8   8        0.60        1.86      7.81 o 
   0   8   8      125.77      149.39     19.14 o 
   1   8   8       14.11       11.80      5.03 o 
   2   8   8        7.90        9.87      4.99 o 
   3   8   8       46.91       56.01      9.55 o 
   4   8   8        7.09       -3.14      4.64 o 
   5   8   8       98.37       95.30     12.87 o 
   6   8   8       21.44       15.68      7.96 o 
  -4   9   8       19.77       18.54      7.74 o 
  -3   9   8       51.35       52.69      9.63 o 
  -2   9   8        1.37        0.00      5.30 o 
  -1   9   8       29.10       20.40     11.28 o 
   0   9   8       48.20       49.06     14.15 o 
   1   9   8       12.34        1.91      9.62 o 
   2   9   8       12.06       24.65      7.56 o 
   3   9   8      216.92      224.08     23.42 o 
   4   9   8       24.56       29.42     12.94 o 
   5   9   8       12.80       13.67      7.66 o 
   6   9   8       11.11        8.39     11.43 o 
  -3  10   8        3.66        2.84      7.19 o 
  -2  10   8        1.24        8.91      9.22 o 
  -1  10   8      270.48      316.10     27.60 o 
   0  10   8      311.52      353.07     27.15 o 
   1  10   8        7.74       -1.21      7.91 o 
   2  10   8       48.91       38.43     12.79 o 
   3  10   8        0.10       -5.63      4.85 o 
   4  10   8        3.41       -0.52      5.99 o 
   5  10   8      144.32      161.82     16.18 o 
  -2  11   8       23.17       14.30     12.24 o 
  -1  11   8       48.54       40.80     14.15 o 
   0  11   8       50.83       28.26     12.59 o 
   1  11   8       43.71       66.58     15.21 o 
   2  11   8       27.19       33.19     12.89 o 
   3  11   8        5.89       10.02      6.98 o 
   4  11   8        1.21        1.19      8.51 o 
   0  12   8       20.26       14.96     12.39 o 
   1  12   8        7.76        5.34      9.37 o 
   2  12   8       19.09       28.51     12.34 o 
  -2 -11   9       13.57       21.20     13.70 o 
  -1 -11   9       14.10       13.85     11.23 o 
   0 -11   9        8.77       16.27     10.93 o 
   1 -11   9        9.16       12.54     11.33 o 
  -3 -10   9        1.14        7.00      9.92 o 
  -2 -10   9        0.31       -1.81      8.86 o 
  -1 -10   9       18.60       18.99     11.74 o 
   0 -10   9       43.10       83.51     16.82 o 
   1 -10   9      115.40       95.34     17.73 o 
   2 -10   9       27.80       25.70     18.69 o 
   3 -10   9       50.65       29.85     16.70 o 
  -4  -9   9       56.76       78.17     18.03 o 
  -3  -9   9      116.92      135.23     21.56 o 
  -2  -9   9       56.08       37.47     13.10 o 
  -1  -9   9       11.63        9.37      8.56 o 
   0  -9   9       52.83       51.88     14.15 o 
   1  -9   9        1.21       -2.50      5.45 o 
   2  -9   9        4.18       17.76      7.46 o 
   3  -9   9       13.71       14.17      7.68 o 
   4  -9   9        0.07       -5.04     10.17 o 
  -5  -8   9        0.48        4.99     10.78 o 
  -4  -8   9       23.09       36.57     11.84 o 
  -3  -8   9       17.50       21.10     10.73 o 
  -2  -8   9       44.99       46.19     13.65 o 
  -1  -8   9      311.79      271.93     24.88 o 
   0  -8   9       36.64       33.34     12.19 o 
   1  -8   9      209.43      191.89     14.29 o 
   2  -8   9       51.08       60.89      9.56 o 
   3  -8   9        0.49       -7.61      7.28 o 
   4  -8   9        2.72       -3.50      6.87 o 
  -6  -7   9       16.41       17.63     12.79 o 
  -5  -7   9        0.11        2.22      8.61 o 
  -4  -7   9        7.04        1.66      7.76 o 
  -3  -7   9       54.88       53.04     13.60 o 
  -2  -7   9        1.27        2.72      7.00 o 
  -1  -7   9      102.68      102.75     17.02 o 
   0  -7   9       87.81       87.84     15.76 o 
   1  -7   9       83.88       97.01     13.35 o 
   2  -7   9       18.33       24.49      9.47 o 
   3  -7   9        5.55        2.54      5.86 o 
   4  -7   9        0.18        6.18      7.07 o 
   5  -7   9        1.51        7.71      8.07 o 
  -6  -6   9        5.39        5.94     11.68 o 
  -5  -6   9       43.60       35.41     13.40 o 
  -4  -6   9      104.86      125.61     19.19 o 
  -3  -6   9        0.14       11.89      8.51 o 
  -2  -6   9        3.28        7.00      7.55 o 
  -1  -6   9      205.77      201.52     20.25 o 
   0  -6   9      177.67      161.33     24.55 o 
   1  -6   9       79.88       61.95     13.45 o 
   2  -6   9      157.75      143.49     17.43 o 
   3  -6   9        3.05       19.29      9.77 o 
   4  -6   9      155.36      157.70     19.19 o 
   5  -6   9       16.13       22.51     12.04 o 
  -6  -5   9       27.51       33.17      9.28 o 
  -5  -5   9        2.43       -1.36      8.26 o 
  -4  -5   9      117.52      100.18     17.12 o 
  -3  -5   9      486.03      467.00     28.46 o 
  -2  -5   9       52.92       58.88     12.94 o 
  -1  -5   9      181.07      201.92     19.29 o 
   0  -5   9      702.35      666.50     31.08 o 
   1  -5   9      184.81      188.82     18.38 o 
   2  -5   9       43.47       38.53     10.73 o 
   3  -5   9        5.29       10.73      8.26 o 
   4  -5   9      107.43      117.05     16.77 o 
   5  -5   9       81.41      108.44     17.98 o 
   6  -5   9       28.98       34.35     13.50 o 
  -6  -4   9       39.21       48.04      9.90 o 
  -5  -4   9      238.46      239.15     16.43 o 
  -4  -4   9       24.58       23.67      9.92 o 
  -3  -4   9       26.56       26.44      9.97 o 
  -2  -4   9      348.18      352.06     23.22 o 
  -1  -4   9     1515.54     1554.61     48.25 o 
   0  -4   9        8.64        8.81      7.15 o 
   1  -4   9      153.39      136.09     15.46 o 
   2  -4   9        2.07        1.91      6.30 o 
   3  -4   9       96.32      119.07     16.02 o 
   4  -4   9       46.46       38.58     11.58 o 
   5  -4   9        5.99       15.51      9.97 o 
   6  -4   9      125.70      164.04     21.81 o 
  -7  -3   9        8.91       11.78      7.81 o 
  -6  -3   9        0.11        1.21      6.20 o 
  -5  -3   9       91.30       76.69     16.87 o 
  -4  -3   9      356.52      374.19     46.11 o 
  -3  -3   9      363.95      377.95     23.87 o 
  -2  -3   9      312.97      312.07     21.46 o 
  -1  -3   9      165.85      139.06     15.56 o 
   0  -3   9      113.53      112.32     14.10 o 
   1  -3   9       13.46        7.96      6.20 o 
   2  -3   9      277.67      277.92     19.54 o 
   3  -3   9      246.11      229.22     20.65 o 
   4  -3   9      142.33      190.84     20.25 o 
   5  -3   9        0.00        5.44      7.81 o 
   6  -3   9       11.32       -5.74      9.67 o 
   7  -3   9       43.32       37.62     15.11 o 
  -7  -2   9        0.93       -3.48      9.02 o 
  -6  -2   9       65.89       59.94     10.29 o 
  -5  -2   9       11.56       16.53      7.81 o 
  -4  -2   9        2.06        1.94      4.49 o 
  -3  -2   9      370.19      369.18     16.42 o 
  -2  -2   9        1.18       -2.07      4.68 o 
  -1  -2   9       22.00       34.75      9.22 o 
   0  -2   9       75.97       63.81     10.98 o 
   1  -2   9        5.54        6.14      6.09 o 
   2  -2   9      146.96      137.35     15.66 o 
   3  -2   9       42.60       49.26     11.58 o 
   4  -2   9       44.56       66.28     14.10 o 
   5  -2   9       73.96       74.44     14.91 o 
   6  -2   9       27.66       15.26     10.12 o 
   7  -2   9        4.97        4.99     10.68 o 
  -7  -1   9       30.01       36.77     14.30 o 
  -6  -1   9       55.88       52.83     14.51 o 
  -5  -1   9      178.93      185.22     32.54 o 
  -4  -1   9      339.67      370.92     16.78 o 
  -3  -1   9      118.21      129.51     10.92 o 
  -2  -1   9       58.48       61.14      8.05 o 
  -1  -1   9        1.32        4.43      5.74 o 
   0  -1   9      240.46      221.51     16.17 o 
   1  -1   9      109.68       95.29     12.54 o 
   2  -1   9      144.78      157.45     16.22 o 
   3  -1   9       18.67       39.19     11.08 o 
   4  -1   9       33.00       26.39      9.72 o 
   5  -1   9        1.18       -2.87      6.85 o 
   6  -1   9       16.75        1.26      7.25 o 
   7  -1   9       85.04       78.47     17.38 o 
  -7   0   9       75.53      138.21     23.27 o 
  -6   0   9      122.08      126.07     20.60 o 
  -5   0   9      108.20       83.26     12.92 o 
  -4   0   9       21.51       26.84      6.11 o 
  -3   0   9      634.06      616.51     20.32 o 
  -2   0   9       42.74       41.97      7.83 o 
  -1   0   9      886.22      915.68     24.18 o 
   0   0   9        7.79        2.47      3.28 o 
   1   0   9      317.84      325.67     19.74 o 
   2   0   9      161.68      152.36     15.97 o 
   3   0   9      522.35      577.10     29.46 o 
   4   0   9       22.79       17.63      8.36 o 
   5   0   9        0.30       -4.58      6.45 o 
   6   0   9       55.67       54.40     13.35 o 
   7   0   9       39.09       78.07     16.87 o 
  -7   1   9      198.16      257.17     30.72 o 
  -6   1   9       21.29       35.76     13.85 o 
  -5   1   9      280.86      240.75     24.43 o 
  -4   1   9      112.26      103.65      9.92 o 
  -3   1   9        2.27        6.58      4.05 o 
  -2   1   9       48.93       46.74      5.88 o 
  -1   1   9      232.11      240.09     13.54 o 
   0   1   9      431.26      436.32     15.19 o 
   1   1   9      120.87      116.08     21.20 o 
   2   1   9       99.08       93.03     13.25 o 
   3   1   9      218.17      227.30     20.05 o 
   4   1   9      763.92      855.22     36.82 o 
   5   1   9      550.89      533.48     30.42 o 
   6   1   9        9.26        6.90      8.97 o 
   7   1   9        1.11        0.20      7.66 o 
  -6   2   9       10.46        0.00      9.22 o 
  -5   2   9        1.93        7.20      8.46 o 
  -4   2   9      414.73      399.86     26.95 o 
  -3   2   9        0.17       -0.49      2.87 o 
  -2   2   9      198.96      230.36      9.33 o 
  -1   2   9       18.05       17.07      3.77 o 
   0   2   9        2.27        3.75      4.53 o 
   1   2   9        0.12        1.06      3.27 o 
   2   2   9      392.01      407.62     25.44 o 
   3   2   9      169.29      204.54     19.24 o 
   4   2   9       13.94       23.42     10.07 o 
   5   2   9       17.29       16.97      8.66 o 
   6   2   9       48.56       44.62     12.64 o 
   7   2   9        0.78       11.13      9.02 o 
  -6   3   9        5.68        0.25      9.92 o 
  -5   3   9        0.01        9.77      9.22 o 
  -4   3   9       57.12       67.24     14.20 o 
  -3   3   9       39.62       47.72      7.36 o 
  -2   3   9       40.90       42.54      6.67 o 
  -1   3   9       24.23       14.44      3.65 o 
   0   3   9       10.69        7.64      3.02 o 
   1   3   9     1300.35     1330.05     29.21 o 
   2   3   9        3.72        4.47      3.94 o 
   3   3   9      145.71      151.19     12.55 o 
   4   3   9      894.16      869.27     38.18 o 
   5   3   9      110.95       96.55     15.97 o 
   6   3   9        4.03        2.01      7.55 o 
   7   3   9       67.47       56.76     15.51 o 
  -6   4   9       31.85       45.48     15.46 o 
  -5   4   9       33.88       24.53     10.88 o 
  -4   4   9       22.03       18.08     10.27 o 
  -3   4   9      134.85      151.94     12.39 o 
  -2   4   9        0.31        3.67      3.83 o 
  -1   4   9       59.67       46.58      5.61 o 
   0   4   9      324.52      322.52     13.78 o 
   1   4   9     1732.19     1751.27     34.66 o 
   2   4   9        0.84        5.24      4.38 o 
   3   4   9      192.44      206.84     26.87 o 
   4   4   9       14.47       10.16      5.71 o 
   5   4   9       28.78        8.91      8.51 o 
   6   4   9       25.06       29.41     11.74 o 
   7   4   9        4.82       -0.55      8.16 o 
  -6   5   9        4.50       16.37     11.28 o 
  -5   5   9      112.58      121.48     20.20 o 
  -4   5   9        6.17        5.32      5.52 o 
  -3   5   9       94.90       98.81     10.32 o 
  -2   5   9        6.17        4.97      4.34 o 
  -1   5   9       41.77       33.29      4.75 o 
   0   5   9       59.82       46.14      5.37 o 
   1   5   9       50.23       49.88     13.15 o 
   2   5   9      149.55      164.10     12.47 o 
   3   5   9      296.99      274.86     28.48 o 
   4   5   9       45.21       46.88     13.98 o 
   5   5   9        6.16        4.06      5.83 o 
   6   5   9       26.50       28.21     12.39 o 
   7   5   9       18.80        6.95     12.29 o 
  -5   6   9       22.77       22.31     11.03 o 
  -4   6   9       84.63       83.34     10.74 o 
  -3   6   9       60.76       53.28      8.89 o 
  -2   6   9       51.30       48.20      8.21 o 
  -1   6   9        1.01       -2.56      4.48 o 
   0   6   9       20.16       22.80      5.61 o 
   1   6   9      130.42      130.43     10.80 o 
   2   6   9      298.89      292.83     19.49 o 
   3   6   9      333.29      340.44     17.17 o 
   4   6   9      240.09      235.19     28.91 o 
   5   6   9      131.63      121.74     14.05 o 
   6   6   9       38.00       42.01     14.86 o 
  -5   7   9       10.28        8.81     10.02 o 
  -4   7   9        1.62        1.94      5.94 o 
  -3   7   9        1.43       -0.88      5.02 o 
  -2   7   9       12.86        7.92      6.95 o 
  -1   7   9        7.83        4.30      4.67 o 
   0   7   9      675.95      721.95     34.60 o 
   1   7   9       79.22       78.88      9.49 o 
   2   7   9      369.10      403.41     18.30 o 
   3   7   9       92.32       64.78      9.77 o 
   4   7   9        8.79       17.63      7.13 o 
   5   7   9       22.05       22.63      8.39 o 
   6   7   9      190.06      207.02     19.54 o 
  -4   8   9        1.25       -4.10      5.48 o 
  -3   8   9        0.08       -1.34      5.57 o 
  -2   8   9        4.70        8.73      5.84 o 
  -1   8   9      221.62      247.80     23.07 o 
   0   8   9      381.94      427.51     28.81 o 
   1   8   9        9.25       -9.72      6.80 o 
   2   8   9      124.05      119.30     17.10 o 
   3   8   9       27.64       18.69      6.50 o 
   4   8   9       34.42       20.71      8.79 o 
   5   8   9       11.21        2.83      7.05 o 
   6   8   9        4.12       -1.89      7.35 o 
  -3   9   9        0.02       -3.42      5.97 o 
  -2   9   9        4.28      -14.81      7.61 o 
  -1   9   9       27.08        8.66      9.82 o 
   0   9   9       46.92       58.02     15.36 o 
   1   9   9      254.78      280.54     25.84 o 
   2   9   9        1.37        5.37      5.81 o 
   3   9   9        0.21        4.63      6.00 o 
   4   9   9       34.26       25.60     10.73 o 
   5   9   9       16.81       22.73      9.43 o 
  -2  10   9        1.53       -3.37      9.52 o 
  -1  10   9       67.45       55.65     15.46 o 
   0  10   9       65.85       94.64     19.14 o 
   1  10   9       96.98      106.17     19.64 o 
   2  10   9       27.86       10.98     10.17 o 
   3  10   9       14.37       24.51      8.60 o 
   4  10   9       27.38       24.57     16.85 o 
  -1  11   9        3.84       12.59     11.79 o 
   0  11   9        0.53       -6.75      9.17 o 
   1  11   9        0.80       -2.57     10.38 o 
   2  11   9       61.58       62.40     16.17 o 
   3  11   9       15.50       25.54     11.38 o 
  -2 -10  10       75.13       85.67     19.79 o 
  -1 -10  10       33.64       28.41     12.19 o 
   0 -10  10        1.90       -1.36      8.71 o 
   1 -10  10        0.44       -6.60      8.76 o 
  -4  -9  10       34.18       35.96     14.40 o 
  -3  -9  10        6.22        2.92      8.86 o 
  -2  -9  10      145.79      154.17     22.46 o 
  -1  -9  10        4.95        8.41      9.47 o 
   0  -9  10        0.00       -1.66      9.32 o 
   1  -9  10        0.06       -1.56      9.12 o 
   2  -9  10       73.53       70.19     11.45 o 
   3  -9  10       16.56        6.19     10.07 o 
  -4  -8  10       19.32       22.82     11.43 o 
  -3  -8  10        0.72       -5.59      7.00 o 
  -2  -8  10       62.41       65.07     15.41 o 
  -1  -8  10       35.77       18.13     10.88 o 
   0  -8  10        0.88        6.25      8.36 o 
   1  -8  10      243.82      261.33     16.60 o 
   2  -8  10       34.17       51.27     12.82 o 
   3  -8  10        1.95       -0.02      7.22 o 
   4  -8  10        9.04        9.66     10.35 o 
  -5  -7  10        2.93       18.08     11.94 o 
  -4  -7  10        2.79        5.64      8.16 o 
  -3  -7  10        0.43       15.21      9.87 o 
  -2  -7  10      100.63      105.92     17.98 o 
  -1  -7  10       60.35       39.59     12.24 o 
   0  -7  10      465.47      480.95     29.62 o 
   1  -7  10      360.20      365.13     17.88 o 
   2  -7  10        0.07       -5.39      6.14 o 
   3  -7  10       14.72       21.19      8.49 o 
   4  -7  10        1.28        6.05     11.89 o 
  -5  -6  10        0.13       -8.81      6.30 o 
  -4  -6  10      188.94      158.70     21.76 o 
  -3  -6  10      481.20      458.03     30.02 o 
  -2  -6  10      195.78      227.05     23.07 o 
  -1  -6  10      128.85      120.98     17.73 o 
   0  -6  10      334.99      375.93     25.79 o 
   1  -6  10        4.44        6.85      8.36 o 
   2  -6  10       63.74       61.65     13.20 o 
   3  -6  10        2.04        4.48      7.50 o 
   4  -6  10       54.53       38.28     12.79 o 
   5  -6  10       85.50       95.34     18.08 o 
  -6  -5  10       61.15       42.71     14.35 o 
  -5  -5  10        1.68        9.47      8.16 o 
  -4  -5  10      110.32      124.66     18.99 o 
  -3  -5  10      386.06      392.71     27.60 o 
  -2  -5  10      533.11      491.42     29.67 o 
  -1  -5  10      178.29      152.16     18.48 o 
   0  -5  10      331.93      310.11     22.61 o 
   1  -5  10        0.03       -3.32      6.04 o 
   2  -5  10       26.92       30.98      9.97 o 
   3  -5  10       15.10       13.75      9.47 o 
   4  -5  10        3.04       -3.68      8.61 o 
   5  -5  10       11.21       15.97     10.53 o 
  -6  -4  10      114.28      132.77     14.63 o 
  -5  -4  10      154.04      140.07     20.30 o 
  -4  -4  10      131.24      103.86     17.23 o 
  -3  -4  10       21.47        9.97      8.11 o 
  -2  -4  10      163.21      171.35     19.29 o 
  -1  -4  10       41.65       51.68     12.24 o 
   0  -4  10      134.57      143.09     17.02 o 
   1  -4  10        1.77        4.23      7.10 o 
   2  -4  10       20.07       40.54     11.89 o 
   3  -4  10        9.91       15.36      9.32 o 
   4  -4  10        0.89       -8.71      7.40 o 
   5  -4  10        3.52        4.68      9.02 o 
   6  -4  10       20.90       27.50     13.45 o 
  -6  -3  10       26.90       23.73      8.16 o 
  -5  -3  10       16.14        9.50      6.37 o 
  -4  -3  10       93.64       66.64     15.01 o 
  -3  -3  10       58.01       35.86     11.18 o 
  -2  -3  10        4.26       -1.01      6.09 o 
  -1  -3  10      130.78      126.47     16.22 o 
   0  -3  10      114.77      107.08     15.16 o 
   1  -3  10      431.13      392.40     23.92 o 
   2  -3  10        0.07       -6.60      5.84 o 
   3  -3  10       10.26       24.18      9.72 o 
   4  -3  10      275.24      280.44     24.48 o 
   5  -3  10        5.86        3.98      8.97 o 
   6  -3  10        3.90        5.34     10.17 o 
  -6  -2  10      151.10      162.19     34.30 o 
  -5  -2  10        0.89        3.33      5.32 o 
  -4  -2  10      374.68      356.78     17.80 o 
  -3  -2  10       36.71       37.01      7.69 o 
  -2  -2  10      579.86      574.93     28.86 o 
  -1  -2  10        1.38       -3.48      5.19 o 
   0  -2  10       12.72        8.41      7.00 o 
   1  -2  10      238.14      241.61     18.59 o 
   2  -2  10       84.73       94.49     14.56 o 
   3  -2  10       75.96       71.22     14.25 o 
   4  -2  10       98.21      107.28     16.92 o 
   5  -2  10       94.77      145.31     20.55 o 
   6  -2  10       38.57       42.81     13.70 o 
  -6  -1  10      151.41      125.46     20.75 o 
  -5  -1  10      134.46      125.70     12.76 o 
  -4  -1  10       50.32       55.88      8.83 o 
  -3  -1  10       55.91       41.28      7.81 o 
  -2  -1  10     1055.65     1067.67     38.68 o 
  -1  -1  10      216.61      229.37     17.68 o 
   0  -1  10      363.29      364.70     21.91 o 
   1  -1  10       70.99       68.50     12.59 o 
   2  -1  10        1.05        5.84      6.95 o 
   3  -1  10      216.73      215.77     20.65 o 
   4  -1  10        0.08       -0.25      7.05 o 
   5  -1  10      116.41      115.09     18.38 o 
   6  -1  10       15.85       12.59      9.97 o 
  -6   0  10       16.60        4.53      9.52 o 
  -5   0  10      134.38      157.50     21.36 o 
  -4   0  10       72.68       56.94      8.89 o 
  -3   0  10      361.17      399.17     17.13 o 
  -2   0  10        0.01       -2.94      3.77 o 
  -1   0  10       19.99       18.37      4.81 o 
   0   0  10        5.24        0.81      5.44 o 
   1   0  10        7.21        3.07      5.59 o 
   2   0  10       48.80       56.46     12.04 o 
   3   0  10      142.92      151.55     18.74 o 
   4   0  10       40.47       36.47     11.68 o 
   5   0  10       11.84       15.51      9.62 o 
   6   0  10       27.64        5.64      8.16 o 
   7   0  10       71.50       55.96     15.66 o 
  -6   1  10       21.63       45.68     14.46 o 
  -5   1  10        2.93       -2.82      8.21 o 
  -4   1  10        6.85        2.87      7.10 o 
  -3   1  10       68.39       65.55      8.70 o 
  -2   1  10       32.19       33.56      4.92 o 
  -1   1  10       27.45       32.90      5.11 o 
   0   1  10       15.22       16.00      5.14 o 
   1   1  10      277.67      266.94     13.21 o 
   2   1  10      943.64      974.34     38.18 o 
   3   1  10       83.87       57.52     13.04 o 
   4   1  10       92.05       87.74     16.32 o 
   5   1  10      140.33      106.22     17.73 o 
   6   1  10        0.59       -1.46      7.50 o 
   7   1  10        5.77       21.56     12.09 o 
  -6   2  10        9.61        3.93      9.32 o 
  -5   2  10       58.90       79.78     16.37 o 
  -4   2  10       72.55       62.56     13.85 o 
  -3   2  10        0.00        3.86      4.16 o 
  -2   2  10       31.10       33.11      9.27 o 
  -1   2  10       64.10       52.84     11.56 o 
   0   2  10      153.84      134.89     10.13 o 
   1   2  10       14.72       17.82      5.10 o 
   2   2  10       68.64       94.65     12.57 o 
   3   2  10        9.78       25.99     10.22 o 
   4   2  10      211.39      196.58     20.90 o 
   5   2  10        8.09       13.40      8.76 o 
   6   2  10      263.69      204.99     24.18 o 
   7   2  10       51.90       57.17     15.46 o 
  -6   3  10       95.52      153.01     23.52 o 
  -5   3  10        1.49        5.54      9.17 o 
  -4   3  10      201.95      205.60     22.77 o 
  -3   3  10       75.20       35.46     10.27 o 
  -2   3  10        0.06        4.05      3.09 o 
  -1   3  10      338.37      354.13     12.00 o 
   0   3  10      200.82      218.24     15.97 o 
   1   3  10      453.45      407.78     16.67 o 
   2   3  10      253.11      215.39     26.37 o 
   3   3  10       65.09       48.59      8.76 o 
   4   3  10      100.50       95.04     16.37 o 
   5   3  10      231.71      212.90     23.02 o 
   6   3  10      115.61       94.64     17.58 o 
   7   3  10       15.84       13.75     11.99 o 
  -5   4  10       26.61       35.36     12.34 o 
  -4   4  10       17.80       16.47      9.72 o 
  -3   4  10       63.17       65.03     10.73 o 
  -2   4  10        5.49        2.59      4.05 o 
  -1   4  10       83.29      106.29     10.80 o 
   0   4  10      113.91      133.25      8.33 o 
   1   4  10      105.73      103.15     10.21 o 
   2   4  10        2.80       -0.09      4.42 o 
   3   4  10      529.55      551.75     22.15 o 
   4   4  10      510.78      505.61     22.23 o 
   5   4  10       16.38       -0.20      7.66 o 
   6   4  10       29.37       42.51     13.75 o 
  -5   5  10       89.47      101.09     20.65 o 
  -4   5  10        0.16        1.06      7.50 o 
  -3   5  10        1.73        0.75      5.16 o 
  -2   5  10        2.88        3.18      5.48 o 
  -1   5  10      107.66      103.71     10.15 o 
   0   5  10       66.77       68.65      6.64 o 
   1   5  10      369.09      363.99     16.53 o 
   2   5  10       31.05       21.62      6.70 o 
   3   5  10      463.69      494.67     21.56 o 
   4   5  10        4.71        1.22      5.89 o 
   5   5  10       28.24        7.17      7.17 o 
   6   5  10       53.88       38.23     13.45 o 
  -5   6  10        6.12        5.34     10.12 o 
  -4   6  10        0.22       -3.37      7.35 o 
  -3   6  10       11.07        7.98      5.99 o 
  -2   6  10        0.18       -7.05      5.67 o 
  -1   6  10        1.36       -4.32      4.27 o 
   0   6  10       56.74       74.38     12.84 o 
   1   6  10      440.05      450.66     18.37 o 
   2   6  10      682.56      763.63     27.00 o 
   3   6  10      162.77      148.15     14.06 o 
   4   6  10       45.44       87.52     12.14 o 
   5   6  10       92.12       81.28     12.42 o 
   6   6  10        2.99       14.76     10.68 o 
  -4   7  10       29.01       25.87     14.96 o 
  -3   7  10       21.19       15.85      7.16 o 
  -2   7  10      100.09       97.26     22.49 o 
  -1   7  10        9.64        9.12      9.47 o 
   0   7  10      964.68      951.82     41.70 o 
   1   7  10      439.02      469.30     33.12 o 
   2   7  10      143.69      160.15     14.16 o 
   3   7  10       14.77       -0.72      5.25 o 
   4   7  10       36.94       58.43     10.34 o 
   5   7  10       50.24       49.50     10.40 o 
   6   7  10        0.74       -0.90      7.37 o 
  -4   8  10       14.00       13.13      7.85 o 
  -3   8  10        0.08       -5.55      5.37 o 
  -2   8  10       34.33       48.40     13.70 o 
  -1   8  10      148.30      119.47     18.33 o 
   0   8  10        6.63        0.00      8.97 o 
   1   8  10       62.94       99.62     18.23 o 
   2   8  10        0.03        0.75      9.14 o 
   3   8  10       57.49       52.99     12.52 o 
   4   8  10       18.66       41.64      9.16 o 
   5   8  10       46.15       68.05     19.77 o 
  -3   9  10       10.59       11.73      7.92 o 
  -2   9  10      145.40      142.99     20.90 o 
  -1   9  10       36.30       40.44     14.51 o 
   0   9  10        0.01       -0.30     10.22 o 
   1   9  10        0.04        2.37      9.92 o 
   2   9  10       89.14      116.14     20.65 o 
   3   9  10        2.69       12.05      7.35 o 
   4   9  10       12.73       14.33      8.84 o 
  -2  10  10        0.50       -3.17     10.27 o 
  -1  10  10        0.32       -0.30      9.07 o 
   0  10  10        7.14       25.99     12.04 o 
   1  10  10       30.63       21.20     14.00 o 
   2  10  10       36.33       47.29     15.51 o 
   3  10  10        0.29        4.99      7.45 o 
   1  11  10       21.34       14.10     12.39 o 
  -2  -9  11        4.65       -6.14      8.91 o 
  -1  -9  11       15.44       14.76     10.73 o 
   0  -9  11       30.29       34.05     13.80 o 
   1  -9  11        3.61       10.43      9.32 o 
   2  -9  11       45.19       45.42     10.78 o 
  -3  -8  11       51.95       49.51     14.25 o 
  -2  -8  11        0.00       11.43      9.57 o 
  -1  -8  11       51.40       51.22     15.01 o 
   0  -8  11       20.45       13.04     10.68 o 
   1  -8  11       19.93       16.37     10.98 o 
   2  -8  11        0.32        5.21      6.84 o 
   3  -8  11       46.09       67.57     23.22 o 
  -4  -7  11        0.02       -0.20      7.81 o 
  -3  -7  11      101.01      104.66     18.48 o 
  -2  -7  11       29.16       30.07     11.63 o 
  -1  -7  11       58.32       71.87     16.32 o 
   0  -7  11      105.60      117.35     18.64 o 
   1  -7  11        7.24        0.55      7.96 o 
   2  -7  11      112.36      110.65     13.37 o 
   3  -7  11        2.87       11.30      7.44 o 
   4  -7  11       25.87       16.75     17.78 o 
  -5  -6  11       45.07       67.59     16.87 o 
  -4  -6  11        2.75        6.50      8.21 o 
  -3  -6  11       94.73      108.39     18.69 o 
  -2  -6  11       91.84      118.01     18.79 o 
  -1  -6  11       90.95       90.06     16.87 o 
   0  -6  11       86.71       60.59     14.20 o 
   1  -6  11       17.12       10.73      9.57 o 
   2  -6  11        0.06       -2.87      6.65 o 
   3  -6  11        3.63       -3.63      7.76 o 
   4  -6  11        0.34       -7.55      8.71 o 
  -5  -5  11      222.46      242.41     26.29 o 
  -4  -5  11       29.01       24.28     11.48 o 
  -3  -5  11        0.14        7.76      8.41 o 
  -2  -5  11        8.13       19.54     10.02 o 
  -1  -5  11      168.01      133.37     18.13 o 
   0  -5  11      307.86      311.36     24.23 o 
   1  -5  11       89.49       83.56     15.36 o 
   2  -5  11        1.37       -6.80      6.95 o 
   3  -5  11        5.12       11.63     10.02 o 
   4  -5  11        3.96       -5.89      9.47 o 
   5  -5  11        2.98       10.88     10.98 o 
  -5  -4  11        7.80        4.53      8.61 o 
  -4  -4  11        0.79        6.65      7.96 o 
  -3  -4  11       32.18       19.79     10.07 o 
  -2  -4  11       75.27       65.17     14.66 o 
  -1  -4  11      411.48      433.00     27.85 o 
   0  -4  11      227.27      228.86     21.41 o 
   1  -4  11       96.32       98.57     15.87 o 
   2  -4  11        3.17       -6.20      6.60 o 
   3  -4  11      117.91      141.08     19.49 o 
   4  -4  11       40.87       48.80     13.60 o 
   5  -4  11        1.02        8.01     10.22 o 
  -5  -3  11       23.60       18.93     10.38 o 
  -4  -3  11       11.94       23.82     11.03 o 
  -3  -3  11        1.44       -5.64      6.70 o 
  -2  -3  11      793.60      727.64     34.85 o 
  -1  -3  11      888.33      951.57     39.49 o 
   0  -3  11        0.10        2.92      6.60 o 
   1  -3  11       17.92       29.31      9.87 o 
   2  -3  11       10.19       15.61     10.07 o 
   3  -3  11      125.86      108.44     17.28 o 
   4  -3  11       76.56       77.21     16.57 o 
   5  -3  11       27.85       28.61     12.24 o 
   6  -3  11       23.38       15.31     11.43 o 
  -6  -2  11        5.28       23.57     12.89 o 
  -5  -2  11        0.01       -3.52      5.20 o 
  -4  -2  11      232.94      250.58     16.73 o 
  -3  -2  11        3.99        6.55      8.01 o 
  -2  -2  11      334.85      377.09     25.23 o 
  -1  -2  11      315.15      281.70     22.92 o 
   0  -2  11       59.26       66.69     12.69 o 
   1  -2  11       10.32       -4.43      6.09 o 
   2  -2  11        0.02       17.33      9.07 o 
   3  -2  11      342.51      389.33     27.65 o 
   4  -2  11       60.23       49.41     13.50 o 
   5  -2  11        0.83       -3.17      7.81 o 
   6  -2  11       36.02       38.78     14.20 o 
  -6  -1  11       28.12       18.79     11.84 o 
  -5  -1  11        8.61        4.84      5.93 o 
  -4  -1  11        1.70        2.08      5.06 o 
  -3  -1  11      839.16      895.94     28.89 o 
  -2  -1  11        3.45        1.16      6.20 o 
  -1  -1  11      142.96      137.70     16.72 o 
   0  -1  11       46.55       15.97      8.16 o 
   1  -1  11       28.63       33.49     10.48 o 
   2  -1  11       13.67        9.82      7.96 o 
   3  -1  11       24.50       30.22     10.83 o 
   4  -1  11       37.06       65.22     15.16 o 
   5  -1  11      269.73      285.93     27.60 o 
   6  -1  11        6.13       16.67     11.48 o 
  -6   0  11       17.43       10.43     11.38 o 
  -5   0  11       87.50      111.31     18.99 o 
  -4   0  11       40.55       37.27      8.03 o 
  -3   0  11        2.82        4.89      5.17 o 
  -2   0  11       23.39       25.01     12.19 o 
  -1   0  11        2.38        0.78      3.83 o 
   0   0  11       11.84        5.79      6.45 o 
   1   0  11       39.85       31.93     10.43 o 
   2   0  11      499.16      465.13     27.40 o 
   3   0  11      331.42      326.88     24.48 o 
   4   0  11       59.43       79.53     16.77 o 
   5   0  11       15.27       13.25      9.77 o 
   6   0  11       76.52       69.71     16.37 o 
  -6   1  11       42.37       19.14     11.63 o 
  -5   1  11       81.54       70.82     16.62 o 
  -4   1  11       60.45       70.21     14.86 o 
  -3   1  11       99.03      100.95     11.48 o 
  -2   1  11        7.91        6.75      4.82 o 
  -1   1  11        5.34        2.15      4.75 o 
   0   1  11       92.35       98.66      9.86 o 
   1   1  11      279.51      274.30     14.42 o 
   2   1  11      156.40      186.10     19.79 o 
   3   1  11      524.35      586.92     32.59 o 
   4   1  11       67.68       82.80     16.72 o 
   5   1  11       34.93       11.33     10.12 o 
   6   1  11       25.07       15.76     10.07 o 
  -5   2  11       21.28       24.13     11.33 o 
  -4   2  11      115.65       95.75     16.67 o 
  -3   2  11      239.24      236.47     22.26 o 
  -2   2  11       96.67      109.28     18.73 o 
  -1   2  11       17.41        7.24      3.32 o 
   0   2  11       18.68       15.80      5.95 o 
   1   2  11       30.00       35.05      7.23 o 
   2   2  11      283.52      289.07     16.95 o 
   3   2  11        6.31        4.58      8.01 o 
   4   2  11      246.72      241.76     24.13 o 
   5   2  11        6.24       -0.55      8.06 o 
   6   2  11       11.62       11.89      9.17 o 
  -5   3  11      176.37      206.75     25.38 o 
  -4   3  11        9.89       -6.20      7.15 o 
  -3   3  11       68.93       78.82     15.16 o 
  -2   3  11      179.75      207.10     10.62 o 
  -1   3  11        9.33        9.09      4.85 o 
   0   3  11       12.22       17.22      5.52 o 
   1   3  11      103.91      104.14     10.93 o 
   2   3  11      751.82      805.77     26.22 o 
   3   3  11       54.36       49.41      9.07 o 
   4   3  11       72.93       58.32     14.56 o 
   5   3  11      191.38      226.40     24.88 o 
   6   3  11      182.65      186.36     24.23 o 
  -5   4  11       25.02       38.03     15.01 o 
  -4   4  11        2.18        0.10      8.91 o 
  -3   4  11      113.41      126.27     18.13 o 
  -2   4  11       24.85       26.85      8.91 o 
  -1   4  11       87.55       95.94      8.01 o 
   0   4  11       69.47       82.39      9.66 o 
   1   4  11     1496.07     1556.29     35.20 o 
   2   4  11      413.46      417.80     19.61 o 
   3   4  11       39.14       44.67      9.16 o 
   4   4  11       11.69        4.16      6.16 o 
   5   4  11        0.14      -12.44      9.07 o 
   6   4  11       29.14       45.63     14.30 o 
  -4   5  11        2.94       10.02      8.97 o 
  -3   5  11       43.07       37.09      8.28 o 
  -2   5  11        0.02       -1.58      4.62 o 
  -1   5  11       28.24       25.36      7.15 o 
   0   5  11      341.33      351.37     16.15 o 
   1   5  11      101.71       84.23     10.64 o 
   2   5  11        0.12       -2.66      5.93 o 
   3   5  11        0.79        3.62      5.90 o 
   4   5  11       79.62      100.27     38.56 o 
   5   5  11       56.37       51.27     14.25 o 
   6   5  11        2.32      -10.38      9.42 o 
  -4   6  11       26.59       10.93      9.27 o 
  -3   6  11        8.06        8.34      6.55 o 
  -2   6  11        0.97       -0.03      5.41 o 
  -1   6  11      155.01      148.41     12.66 o 
   0   6  11       75.39       48.75     12.79 o 
   1   6  11      216.04      202.20     14.20 o 
   2   6  11       42.93       46.82      9.00 o 
   3   6  11      121.13      117.02     13.38 o 
   4   6  11        5.27        8.73      7.05 o 
   5   6  11       13.79        0.51     17.00 o 
  -3   7  11       54.27       57.78     10.31 o 
  -2   7  11        7.06        0.50      5.82 o 
  -1   7  11       36.72       26.74     12.74 o 
   0   7  11       64.41       63.01     15.36 o 
   1   7  11        0.00       -9.29      5.46 o 
   2   7  11        0.39        3.66      6.09 o 
   3   7  11        0.11      -10.11      5.77 o 
   4   7  11        3.63       -8.15     10.38 o 
   5   7  11       68.40       81.42     13.12 o 
  -3   8  11       27.31       20.27      8.07 o 
  -2   8  11       64.41       68.95     15.71 o 
  -1   8  11       44.55       51.52     14.91 o 
   0   8  11        3.86        7.35     10.68 o 
   1   8  11        2.72        5.99      9.77 o 
   2   8  11       84.30       59.89     10.95 o 
   3   8  11      115.30      121.50     14.38 o 
   4   8  11        0.07        5.53      9.32 o 
  -2   9  11        7.06        1.16     11.53 o 
  -1   9  11       13.40        0.10      9.62 o 
   0   9  11       51.67       23.22     12.24 o 
   1   9  11       17.51       33.85     12.79 o 
   2   9  11       50.88       22.01     12.64 o 
   3   9  11       17.22       13.31      7.88 o 
   0  10  11       65.38       79.88     19.04 o 
   1  10  11        2.14      -11.94     10.43 o 
   2  10  11       17.79        1.01      9.87 o 
  -2  -8  12        5.27        8.11     10.48 o 
  -1  -8  12       19.92       23.97     13.60 o 
   0  -8  12       30.97       44.52     15.76 o 
   1  -8  12        0.08        3.27      9.57 o 
   2  -8  12        0.31        7.20      9.57 o 
  -3  -7  12        6.55        1.96      8.21 o 
  -2  -7  12       27.96       26.24     11.58 o 
  -1  -7  12       10.79        5.59      8.76 o 
   0  -7  12       26.51       12.14     10.02 o 
   1  -7  12        0.02       -9.37      7.10 o 
   2  -7  12       11.96       20.28      8.53 o 
   3  -7  12        9.85        3.63      9.12 o 
  -4  -6  12       16.98       34.40     12.69 o 
  -3  -6  12      104.37      116.04     20.35 o 
  -2  -6  12        1.53        4.13      9.22 o 
  -1  -6  12       50.80       48.60     13.65 o 
   0  -6  12       71.11       67.89     15.76 o 
   1  -6  12       13.35        3.53      9.37 o 
   2  -6  12       50.76       60.09     14.66 o 
   3  -6  12       46.33       51.07     14.66 o 
  -4  -5  12        9.36       15.31     10.12 o 
  -3  -5  12        0.09        9.32      9.02 o 
  -2  -5  12        9.75       14.35      9.72 o 
  -1  -5  12        1.18       -2.12      7.15 o 
   0  -5  12        0.44        0.30      6.35 o 
   1  -5  12       12.21        7.45      8.66 o 
   2  -5  12       55.73       76.91     16.42 o 
   3  -5  12        0.66        2.22      8.81 o 
   4  -5  12        2.03        8.61     10.58 o 
  -5  -4  12       38.68       36.31     13.50 o 
  -4  -4  12        4.35       10.63      9.37 o 
  -3  -4  12       69.26      101.09     18.13 o 
  -2  -4  12        1.50       -3.63      6.60 o 
  -1  -4  12      102.95       79.48     15.46 o 
   0  -4  12      167.32      153.67     19.74 o 
   1  -4  12      162.27      180.36     20.95 o 
   2  -4  12        9.34        6.30      8.61 o 
   3  -4  12       64.20       47.24     13.30 o 
   4  -4  12       17.81       20.65     11.48 o 
   5  -4  12        5.21       -8.21      9.37 o 
  -5  -3  12       32.98       45.83     14.71 o 
  -4  -3  12       28.60       31.23     12.14 o 
  -3  -3  12       48.33       79.98     16.47 o 
  -2  -3  12       36.52       41.96     13.04 o 
  -1  -3  12        0.04        7.81      7.55 o 
   0  -3  12       32.88       30.32     10.58 o 
   1  -3  12       94.22      108.44     16.67 o 
   2  -3  12       36.59       50.47     13.04 o 
   3  -3  12       65.92       74.14     15.92 o 
   4  -3  12       47.81       47.24     15.11 o 
   5  -3  12        1.74        7.50     11.23 o 
  -5  -2  12       42.67       48.93     13.78 o 
  -4  -2  12       13.71       29.92     11.84 o 
  -3  -2  12      167.44      181.32     21.20 o 
  -2  -2  12      141.96      125.41     18.23 o 
  -1  -2  12      383.71      335.84     24.58 o 
   0  -2  12        5.67       26.39      9.67 o 
   1  -2  12       44.82       29.97     10.02 o 
   2  -2  12        3.77       11.79      9.67 o 
   3  -2  12       84.03       83.71     16.52 o 
   4  -2  12       47.28       60.59     16.57 o 
   5  -2  12        7.95        6.14     10.98 o 
  -5  -1  12       19.48       23.17     12.79 o 
  -4  -1  12        0.02        1.58      5.36 o 
  -3  -1  12       25.98       51.12     12.89 o 
  -2  -1  12       62.46      104.21     16.57 o 
  -1  -1  12       38.91       52.03     12.94 o 
   0  -1  12       45.05       50.77     12.04 o 
   1  -1  12       10.86       12.59      8.26 o 
   2  -1  12       74.57       64.82     14.51 o 
   3  -1  12       81.29       90.16     17.02 o 
   4  -1  12        0.19        1.91      8.11 o 
   5  -1  12       44.53       57.92     15.66 o 
  -5   0  12        6.75       -6.60      7.76 o 
  -4   0  12       94.10       62.64      9.96 o 
  -3   0  12      461.14      462.61     20.68 o 
  -2   0  12        1.41        4.23      7.50 o 
  -1   0  12       33.57       25.08      9.57 o 
   0   0  12      320.46      365.76     23.92 o 
   1   0  12       66.18       66.84     14.00 o 
   2   0  12       81.21       76.96     15.61 o 
   3   0  12      238.21      273.89     25.23 o 
   4   0  12        2.85       16.92     10.02 o 
   5   0  12       41.05       78.72     17.43 o 
  -5   1  12        0.51        7.50      9.77 o 
  -4   1  12        0.33        3.83      8.91 o 
  -3   1  12      190.49      202.17     21.13 o 
  -2   1  12       36.19       24.32     11.18 o 
  -1   1  12       71.90       66.19      8.84 o 
   0   1  12       67.39       49.35      8.06 o 
   1   1  12      179.25      122.84     16.72 o 
   2   1  12      572.84      623.94     33.19 o 
   3   1  12      221.79      270.22     25.23 o 
   4   1  12       17.67       39.69     13.50 o 
   5   1  12        9.70        5.64      9.37 o 
  -5   2  12       31.73       19.14     10.63 o 
  -4   2  12      105.82       97.61     17.73 o 
  -3   2  12       52.63       40.14     12.44 o 
  -2   2  12       24.40       24.01      6.59 o 
  -1   2  12       39.01       34.90      7.16 o 
   0   2  12       11.22       17.69      6.40 o 
   1   2  12      538.21      576.74     21.99 o 
   2   2  12      203.34      221.44     15.86 o 
   3   2  12       73.10       47.75     13.85 o 
   4   2  12       39.30       30.77     13.45 o 
   5   2  12        0.31        1.91      9.22 o 
  -4   3  12       14.60       26.44     12.19 o 
  -3   3  12        1.99       11.53      8.61 o 
  -2   3  12       16.11       30.02     10.88 o 
  -1   3  12       25.84       15.90      4.99 o 
   0   3  12      322.31      339.14     16.78 o 
   1   3  12      115.37      132.60     12.79 o 
   2   3  12      238.86      224.71     16.17 o 
   3   3  12       67.63       72.17     11.27 o 
   4   3  12       52.64       54.04     15.31 o 
   5   3  12        0.32       -4.13      8.11 o 
  -4   4  12        1.93        0.81      8.46 o 
  -3   4  12      189.70      171.45     21.05 o 
  -2   4  12        8.97        8.80      5.97 o 
  -1   4  12        0.30       -1.90      3.87 o 
   0   4  12      275.83      232.09     14.61 o 
   1   4  12       28.65       21.02      7.21 o 
   2   4  12       37.40       31.72      8.53 o 
   3   4  12      202.67      265.55     29.01 o 
   4   4  12       70.07       81.85     16.87 o 
   5   4  12       14.31       11.63      9.52 o 
  -4   5  12        1.08       -3.27      8.97 o 
  -3   5  12        0.37        0.25      8.01 o 
  -2   5  12       47.86       47.06      9.30 o 
  -1   5  12       96.93       96.28     11.27 o 
   0   5  12       45.31       43.76      8.45 o 
   1   5  12       11.20       19.71      6.95 o 
   2   5  12        9.40       10.67      7.88 o 
   3   5  12       18.42       12.15      7.04 o 
   4   5  12       48.87       40.64     19.72 o 
   5   5  12       27.11        9.67     11.13 o 
  -3   6  12       40.67       36.06     13.15 o 
  -2   6  12      139.75      159.01     20.02 o 
  -1   6  12        0.50        0.60      8.61 o 
   0   6  12      175.79      146.06     20.35 o 
   1   6  12       38.92       46.50      9.11 o 
   2   6  12        0.00       -3.23      5.84 o 
   3   6  12       35.07       57.30     12.84 o 
   4   6  12        0.19        4.38      6.80 o 
   5   6  12       32.92       26.86     12.42 o 
  -3   7  12        0.23       -3.58      8.41 o 
  -2   7  12       12.61       -6.35      9.32 o 
  -1   7  12        6.83       -1.11      9.92 o 
   0   7  12        3.51       11.38     10.53 o 
   1   7  12       88.98       89.10     18.38 o 
   2   7  12        6.28        4.92      6.55 o 
   3   7  12      146.15      159.77     15.97 o 
   4   7  12       46.50       31.05      9.93 o 
  -2   8  12       21.43       18.64     11.89 o 
  -1   8  12        0.02       -5.59      9.67 o 
   0   8  12        1.25       -1.66      9.42 o 
   1   8  12       42.37       52.08     15.41 o 
   2   8  12        3.50        4.03     10.48 o 
   3   8  12       86.33      101.25     13.77 o 
   0   9  12       10.39        9.32     11.84 o 
   1   9  12      123.16      139.01     22.97 o 
   2   9  12       38.93       59.63     17.02 o 
  -1  -7  13        3.83        9.77     10.22 o 
   0  -7  13       27.85       24.68     12.29 o 
   1  -7  13        3.02       12.79     12.39 o 
  -3  -6  13        1.73        2.62     10.38 o 
  -2  -6  13       36.65       64.97     16.62 o 
  -1  -6  13       25.52       21.05     10.93 o 
   0  -6  13       15.84        6.04      9.27 o 
   1  -6  13        3.24        2.17      8.66 o 
   2  -6  13        4.10        5.09     10.43 o 
  -3  -5  13       48.23       66.99     16.72 o 
  -2  -5  13       26.46       29.06     12.29 o 
  -1  -5  13        7.14        1.61      8.61 o 
   0  -5  13       12.19       11.43      9.07 o 
   1  -5  13       18.30       24.73     11.33 o 
   2  -5  13        0.76       10.07      9.87 o 
   3  -5  13       44.95       38.33     13.90 o 
  -4  -4  13        3.49        7.40      9.77 o 
  -3  -4  13      142.04      194.16     23.77 o 
  -2  -4  13        6.17       12.14      9.87 o 
  -1  -4  13        4.95        8.91      9.12 o 
   0  -4  13       40.42       46.59     14.40 o 
   1  -4  13        8.40        6.95      8.26 o 
   2  -4  13        7.01       -1.01      7.20 o 
   3  -4  13       21.12       10.68     10.33 o 
   4  -4  13       61.35       79.08     18.89 o 
  -4  -3  13       66.14       89.25     18.03 o 
  -3  -3  13       10.53        9.72      9.42 o 
  -2  -3  13       17.47        1.71      7.91 o 
  -1  -3  13       97.77      102.95     18.13 o 
   0  -3  13        0.04       -0.10      7.40 o 
   1  -3  13        0.89        1.46      7.35 o 
   2  -3  13       23.88       33.19     12.94 o 
   3  -3  13      147.95      174.82     23.77 o 
   4  -3  13       71.39       94.24     19.24 o 
  -4  -2  13       12.52        9.47      9.82 o 
  -3  -2  13        1.63        5.29      8.71 o 
  -2  -2  13        6.46       -1.21      7.30 o 
  -1  -2  13        3.61       -2.01      6.40 o 
   0  -2  13       49.44       48.80     12.59 o 
   1  -2  13        0.03       -2.87      6.60 o 
   2  -2  13      194.17      270.32     25.74 o 
   3  -2  13        9.70        3.37      9.37 o 
   4  -2  13        4.64        7.35     10.22 o 
  -4  -1  13       25.49       25.72      8.85 o 
  -3  -1  13       11.45       21.61     10.22 o 
  -2  -1  13        0.15        5.24      8.51 o 
  -1  -1  13      113.08      117.45     17.88 o 
   0  -1  13       80.74       55.50     13.50 o 
   1  -1  13        2.29       -6.50      6.50 o 
   2  -1  13      637.21      672.49     36.11 o 
   3  -1  13       49.59       64.17     15.31 o 
   4  -1  13       10.00       12.29     10.17 o 
   5  -1  13        0.07       -7.81      8.91 o 
  -4   0  13        3.75        4.58     10.07 o 
  -3   0  13       45.41       30.67     11.28 o 
  -2   0  13       85.14      110.55     17.88 o 
  -1   0  13       79.98      101.64     16.32 o 
   0   0  13        0.16       -2.12      6.45 o 
   1   0  13       64.60       61.35     13.70 o 
   2   0  13        3.00       -4.78      7.30 o 
   3   0  13       12.69        0.00      8.81 o 
   4   0  13       44.53       36.26     13.95 o 
   5   0  13       19.52       41.50     14.15 o 
  -4   1  13        6.36        6.50      9.67 o 
  -3   1  13       24.58       10.00      6.50 o 
  -2   1  13      713.16      858.29     38.53 o 
  -1   1  13        5.67       -1.61      5.99 o 
   0   1  13       13.61        7.91      7.91 o 
   1   1  13      139.61      159.31     19.79 o 
   2   1  13      138.02      173.31     22.21 o 
   3   1  13       10.18        0.30      8.97 o 
   4   1  13      103.33      119.02     20.60 o 
   5   1  13        5.92        2.47      9.97 o 
  -4   2  13       14.17       17.02     11.68 o 
  -3   2  13       11.88        7.76      8.61 o 
  -2   2  13       35.79       43.81     25.01 o 
  -1   2  13        4.19       -3.37      6.60 o 
   0   2  13       23.85       16.68      6.83 o 
   1   2  13       63.38       51.01      9.33 o 
   2   2  13       37.71       38.93     12.84 o 
   3   2  13        1.23      -11.28      5.89 o 
   4   2  13        0.18        5.14     10.98 o 
   5   2  13        0.19      -14.51      7.25 o 
  -4   3  13      136.38       82.25     18.08 o 
  -3   3  13       33.10       13.60      9.87 o 
  -2   3  13       52.22       43.11     13.25 o 
  -1   3  13       28.83        9.36      6.21 o 
   0   3  13        4.46        7.63      6.20 o 
   1   3  13        0.04        0.02      7.28 o 
   2   3  13        9.52        9.92      7.25 o 
   3   3  13       19.90        3.32     10.12 o 
   4   3  13       46.81       54.35     15.82 o 
   5   3  13        0.92       12.54     11.84 o 
  -3   4  13       47.70       51.93     13.80 o 
  -2   4  13       11.19       15.31     10.63 o 
  -1   4  13       14.93        7.07     11.63 o 
   0   4  13        2.74        8.63      6.12 o 
   1   4  13       55.00       66.59     10.59 o 
   2   4  13      135.92      157.09     14.78 o 
   3   4  13       20.36       14.79     19.04 o 
   4   4  13       62.80       56.56     16.02 o 
  -3   5  13        2.78        7.71      9.57 o 
  -2   5  13        1.59       -4.23      7.71 o 
  -1   5  13       34.32       41.55     13.45 o 
   0   5  13        0.03        3.78      9.07 o 
   1   5  13        0.01       -1.89      5.52 o 
   2   5  13       73.83       75.81     11.91 o 
   3   5  13       20.40       12.29      7.96 o 
   4   5  13       47.05       46.18     10.95 o 
  -2   6  13        9.15       -2.87      8.97 o 
  -1   6  13        0.03        0.45      9.72 o 
   0   6  13        6.65       10.48     11.08 o 
   1   6  13        0.53       -1.85      6.07 o 
   2   6  13       59.29       66.69     13.20 o 
   3   6  13       28.44       28.12      9.41 o 
  -1   7  13        6.04        3.53     10.93 o 
   0   7  13       17.62       23.32     13.25 o 
   1   7  13        5.31       10.22     11.99 o 
   2   7  13       10.06        8.41      7.07 o 
   3   7  13        0.00       -2.71      6.65 o 
  -1  -5  14        8.99       -5.19      7.61 o 
   0  -5  14       25.54       46.79     15.01 o 
   1  -5  14       58.19       67.39     17.02 o 
  -2  -4  14        9.47       34.50     14.20 o 
  -1  -4  14        1.12       21.66     11.08 o 
   0  -4  14        9.17       -1.81      7.81 o 
   1  -4  14        5.98        1.61      7.96 o 
   2  -4  14        1.29       -2.27      9.27 o 
  -3  -3  14        0.00       -1.91      8.86 o 
  -2  -3  14        8.84       10.58     10.17 o 
  -1  -3  14       12.86       20.65     10.93 o 
   0  -3  14        0.35        6.90      8.41 o 
   1  -3  14       26.40       18.69     11.28 o 
   2  -3  14       42.00       54.29     14.40 o 
   3  -3  14        3.64        7.50     11.08 o 
  -3  -2  14        1.92        4.63      8.46 o 
  -2  -2  14       47.27       16.37     10.33 o 
  -1  -2  14       25.25       20.95     11.33 o 
   0  -2  14       25.96       16.77      9.67 o 
   1  -2  14        6.10       15.01      8.81 o 
   2  -2  14      143.64      143.34     21.81 o 
   3  -2  14      125.03      143.14     22.87 o 
  -3  -1  14       13.75       17.28     10.68 o 
  -2  -1  14       81.93       91.92     16.82 o 
  -1  -1  14        0.76      -11.23      6.55 o 
   0  -1  14      112.60      113.17     18.48 o 
   1  -1  14       10.58       12.54      9.47 o 
   2  -1  14        6.82       13.35     10.63 o 
   3  -1  14      163.77      175.38     23.97 o 
  -3   0  14        0.03       17.88     10.53 o 
  -2   0  14      136.70      121.18     18.99 o 
  -1   0  14        5.88        8.31      8.91 o 
   0   0  14      179.90      203.33     22.01 o 
   1   0  14        2.17        2.42      8.16 o 
   2   0  14       81.19       54.60     14.86 o 
   3   0  14       20.67        4.43      9.97 o 
   4   0  14        0.91       10.53     11.63 o 
  -2   1  14        6.85       21.20     10.43 o 
  -1   1  14       13.29       12.59      9.62 o 
   0   1  14        2.99        9.37      9.07 o 
   1   1  14       78.29       61.90     15.06 o 
   2   1  14      105.56       79.33     17.53 o 
   3   1  14       34.82       42.71     14.61 o 
   4   1  14        3.05       -8.41      9.07 o 
  -3   2  14       13.16        1.46     10.27 o 
  -1   2  14        3.12       -5.54      7.15 o 
   0   2  14      108.08       81.15     11.60 o 
   1   2  14       50.77       47.65     13.40 o 
   2   2  14        0.01       -9.82      7.71 o 
   3   2  14        4.95        0.30      9.87 o 
   4   2  14        0.75       -8.71      8.76 o 
  -2   3  14        7.94        0.10      9.32 o 
  -1   3  14       88.28      107.68     17.07 o 
   0   3  14       19.44       16.27      7.42 o 
   1   3  14       54.91       58.17     10.32 o 
   2   3  14       16.11       20.16      7.96 o 
   3   3  14        8.31       17.38     11.68 o 
  -2   4  14        0.03       -7.81      8.31 o 
   0   4  14       50.61       67.19     15.31 o 
   1   4  14        1.46       -5.17      5.72 o 
   2   4  14        4.60        1.77      6.79 o 
   3   4  14        1.74       -5.22     15.26 o 
  -1   5  14        2.14       16.82     12.14 o 
   0   5  14      114.27      150.04     21.51 o 
   1   5  14       12.40        6.75      7.33 o 
   2   5  14       38.91       40.12      9.60 o 
   3   5  14       43.06       48.61     10.89 o 
   0   6  14        2.26       12.69     11.74 o 
   1   6  14        2.11        1.26     10.33 o 
   0  -3  15        8.43       -3.53      9.02 o 
  -1  -2  15      131.53      160.32     22.41 o 
   0  -2  15       15.86       17.73     10.83 o 
   1  -2  15        2.22       -8.41      6.80 o 
  -1  -1  15        8.67       10.63     10.02 o 
   0  -1  15        2.86       11.79      9.22 o 
   1  -1  15       36.56       53.99     14.56 o 
   2  -1  15        0.15      -11.38      9.02 o 
  -1   0  15       10.06       11.89     10.38 o 
   0   0  15        5.78        3.07      8.06 o 
   1   0  15        2.48       -0.30      7.55 o 
   2   0  15        7.17        0.45      9.47 o 
  -1   1  15        3.62       10.33      9.17 o 
   0   1  15        0.21       -4.13      6.55 o 
   1   1  15       70.31      110.05     19.69 o 
   2   1  15        0.53       -2.92      9.97 o 
  -1   2  15       11.05       15.26     10.63 o 
   0   2  15        1.73       -6.75      7.30 o 
   1   2  15      102.34       86.88     18.64 o 
   2   2  15       61.43       36.11     13.85 o 
   0   3  15        4.96        1.28      5.87 o 
   1   3  15       12.67        7.36     14.88 o 
                                                 
